# Supplementary material for: Inhibition of the YAP-MMB interaction and targeting NEK2 as potential therapeutic strategies for YAP-driven cancers
Source: Oncogene. 2024 Jan 5;43(8):578–93. doi: 10.1038/s41388-023-02926-w (PMC10873197; doi:10.1038/s41388-023-02926-w)
Supplement: Supplementary file 2 — Supplemental Table 3 [file 41388_2023_2926_MOESM2_ESM.xlsx]

## Sheet: RNA-seq
ENTREZID	SYMBOL	GENENAME	logFC noDox_withOHT vs noDox_noOHT	adj.P.Val noDox_withOHT vs noDox_noOHT	logFC withdox_withOHT vs withDox_noOHT	adj.P.Val withdox_withOHT vs withDox_noOHT	logFC withDox_noOHT vs noDox_noOHT	adj.P.Val withDox_noOHT vs noDox_noOHT	logFC withDox_withOHT vs noDox_withOHT	adj.P.Val withDox_withOHT vs noDox_withOHT
3713	IVL	involucrin	3.53488	1.72093e-05	-0.361262	0.610521	-0.117006	0.870172	-4.01315	0.000237657
6818	SULT1A3	sulfotransferase family 1A member 3	2.28727	0.338065	-1.12498	0.757302	-0.117458	0.972788	-3.52971	0.394337
79094	CHAC1	ChaC glutathione specific gamma-glutamylcyclotransferase 1	4.53494	3.10559e-08	0.976163	0.00665187	0.497393	0.196586	-3.06139	2.36107e-06
286887	KRT6C	keratin 6C	3.07402	0.327932	-0.0749605	0.987038	0.185156	0.967518	-2.96382	0.520972
100130548	LOC100130548	uncharacterized LOC100130548	-0.434613	0.514491	-2.24624	0.0488935	-1.11688	0.153909	-2.92851	0.0428061
100505812	CARD8-AS1	CARD8 antisense RNA 1	0.0263006	0.951161	-1.63569	0.0157376	-1.10403	0.0281907	-2.76601	0.00259251
1907	EDN2	endothelin 2	7.21112	1.50247e-06	3.9945	0.000149976	0.509193	0.622292	-2.70743	4.18857e-05
728723	ZBED3-AS1	ZBED3 antisense RNA 1	0.390412	0.543979	-1.81541	0.0625184	-0.49414	0.507541	-2.69996	0.0319163
100506600	NA	NA	0.846873	0.454757	-1.72701	0.254044	-0.000381225	0.999699	-2.57426	0.187281
79924	ADM2	adrenomedullin 2	2.44999	0.000417505	-0.167394	0.820098	0.0784825	0.915781	-2.5389	0.00314738
1003	CDH5	cadherin 5	2.50558	0.00033962	1.17229	0.12136	-1.17337	0.122303	-2.50666	0.00300616
79689	STEAP4	STEAP4 metalloreductase	1.66823	0.00145855	0.0218443	0.975573	-0.750798	0.196269	-2.39719	0.00243668
4130	MAP1A	microtubule associated protein 1A	1.24971	0.168927	-0.345266	0.807818	-0.796028	0.502605	-2.39101	0.110404
100506844	GIHCG	GIHCG, inhibitor of miR-200b/200a/429 expression	-0.012976	0.988048	-0.173279	0.910776	-2.22233	0.0575981	-2.38263	0.112428
284561	LOC284561	uncharacterized LOC284561	-0.0232062	0.971214	-0.933383	0.325119	-1.3701	0.0723781	-2.28028	0.0482874
100506328	LINC01127	long intergenic non-protein coding RNA 1127	2.29319	0.00888133	0.39136	0.718229	-0.376966	0.724604	-2.27879	0.0401418
3861	KRT14	keratin 14	4.70863	2.59547e-07	2.68595	8.95869e-05	-0.241116	0.67479	-2.2638	4.02768e-05
339327	ZNF546	zinc finger protein 546	-0.528171	0.15963	-0.95783	0.164449	-1.78824	0.00444543	-2.2179	0.012654
100507398	INTS6-AS1	INTS6 antisense RNA 1	-0.853202	0.147666	-2.92149	0.00412174	-0.147327	0.808949	-2.21562	0.0734086
6447	SCG5	secretogranin V	0.492521	0.543787	-0.385846	0.763779	-1.32544	0.200023	-2.20381	0.11766
55534	MAML3	mastermind like transcriptional coactivator 3	-1.85405	0.000635504	-1.87506	0.0232531	-2.16364	0.00115257	-2.18465	0.0365489
100129195	ZSCAN16-AS1	ZSCAN16 antisense RNA 1	-0.432456	0.286413	-0.953986	0.187281	-1.66109	0.00902764	-2.18262	0.0188346
346389	MACC1	MET transcriptional regulator MACC1	1.82476	0.0833657	-1.8537	0.11322	1.52241	0.17583	-2.15605	0.161167
727751	LOC727751	golgin A2 pseudogene	2.90038	0.039275	-0.165594	0.928721	0.955617	0.568396	-2.11036	0.260068
116071	BATF2	basic leucine zipper ATF-like transcription factor 2	-1.65625	0.0524243	-4.60226	0.000564273	0.883446	0.181634	-2.06256	0.20426
100506536	NA	NA	-0.53369	0.439707	-1.08887	0.305934	-1.49216	0.0843877	-2.04734	0.125491
55776	SAYSD1	SAYSVFN motif domain containing 1	0.0715924	0.655605	-0.483257	0.0440384	-1.46731	3.21885e-05	-2.02216	3.3458e-05
246721	POLR2J2	RNA polymerase II subunit J2	1.21143	0.401629	-0.120304	0.957576	-0.682438	0.720713	-2.01417	0.395763
2660	MSTN	myostatin	-2.08923	0.022351	-1.97794	0.1495	-2.12064	0.0344575	-2.00935	0.289122
168667	BMPER	BMP binding endothelial regulator	3.77326	0.000623651	3.13269	0.0106174	-1.36501	0.269737	-2.00558	0.0263458
5787	PTPRB	protein tyrosine phosphatase, receptor type B	0.689591	0.150307	-0.539056	0.439089	-0.7424	0.222418	-1.97105	0.0215902
114088	TRIM9	tripartite motif containing 9	0.791924	0.316102	-0.42787	0.713699	-0.727169	0.465097	-1.94696	0.135906
55237	VRTN	vertebrae development associated	1.7584	1.98744e-05	2.23007	0.000486878	-2.39855	0.000468885	-1.92687	0.00022695
4051	CYP4F3	cytochrome P450 family 4 subfamily F member 3	1.89092	0.0568966	0.451194	0.734256	-0.455229	0.725159	-1.89496	0.163692
642778	NPIPA3	nuclear pore complex interacting protein family member A3	1.10831	0.39399	-1.2341	0.430864	0.466065	0.758673	-1.87635	0.373171
26154	ABCA12	ATP binding cassette subfamily A member 12	-2.0085	0.000224821	-0.641288	0.359881	-3.24335	0.000140274	-1.87614	0.0332082
503569	RGMB-AS1	RGMB antisense RNA 1	0.0520854	0.922225	-1.66603	0.0178511	-0.156217	0.774699	-1.87433	0.0346838
100506453	NA	NA	0.0825723	0.942048	-0.976929	0.481387	-0.785883	0.503883	-1.84538	0.295329
51127	TRIM17	tripartite motif containing 17	0.82545	0.150902	-0.655942	0.400911	-0.361853	0.611811	-1.84324	0.052657
100506114	LOC100506114	uncharacterized LOC100506114	-0.699937	0.362076	-2.12516	0.0596523	-0.414451	0.61175	-1.83968	0.225705
4057	LTF	lactotransferrin	-3.06746	0.00100868	-1.7452	0.16263	-3.1588	0.00264253	-1.83653	0.28427
9687	GREB1	growth regulating estrogen receptor binding 1	-3.77713	6.16759e-06	-2.82839	0.00240513	-2.78527	0.000108959	-1.83653	0.0996646
100130894	VAC14-AS1	VAC14 antisense RNA 1	0.0592203	0.951892	-1.43756	0.206859	-0.338444	0.730782	-1.83523	0.224791
140691	TRIM69	tripartite motif containing 69	-0.92057	0.0861766	-2.04522	0.0163541	-0.709099	0.204379	-1.83375	0.0863617
654841	LOC654841	uncharacterized LOC654841	2.47236	0.00562793	-0.00972487	0.991678	0.662449	0.486943	-1.81963	0.063031
7092	TLL1	tolloid like 1	1.81452	0.0230024	0.665103	0.506738	-0.661278	0.50827	-1.81069	0.0815858
221400	TDRD6	tudor domain containing 6	-3.53047	2.60276e-05	-3.93124	0.000389504	-1.40967	0.00340074	-1.81044	0.154589
7767	ZNF224	zinc finger protein 224	-1.73767	0.0159037	-2.43709	0.0334882	-1.10474	0.0981442	-1.80416	0.243283
725	C4BPB	complement component 4 binding protein beta	4.27036	0.000173436	2.84692	0.00830832	-0.37133	0.752889	-1.79476	0.0188346
79949	PLEKHS1	pleckstrin homology domain containing S1	4.04662	5.1455e-05	2.90297	0.00211755	-0.645326	0.478233	-1.78897	0.0109624
57574	2004-03-01	membrane associated ring-CH-type finger 4	5.54166	3.49198e-06	3.8755	0.000209691	-0.117006	0.906335	-1.78316	0.00292865
100506804	LOC100506804	uncharacterized LOC100506804	-0.0840293	0.936274	-1.6828	0.171575	-0.170594	0.875193	-1.76936	0.295329
145270	PRIMA1	proline rich membrane anchor 1	3.06804	0.00127853	0.378298	0.660599	0.927754	0.321305	-1.76199	0.0534232
340547	VSIG1	V-set and immunoglobulin domain containing 1	-1.3117	0.0935562	-1.66762	0.141166	-1.38734	0.109452	-1.74326	0.252778
115703	ARHGAP33	Rho GTPase activating protein 33	0.111579	0.719085	-0.151284	0.761191	-1.47975	0.00320229	-1.74261	0.00416977
8123	PWAR5	Prader Willi/Angelman region RNA 5	-0.221154	0.75683	0.921939	0.506418	-2.88518	0.0260112	-1.74209	0.189127
84464	SLX4	SLX4 structure-specific endonuclease subunit	0.927691	0.0252588	0.439427	0.421956	-1.25355	0.0253487	-1.74182	0.0091949
6458	SH3GL1P1	SH3 domain containing GRB2 like 1, endophilin A2 pseudogene 1	-1.09342	0.236227	-0.911586	0.545842	-1.9108	0.103035	-1.72897	0.374849
200895	DHFR2	dihydrofolate reductase 2	0.203258	0.440896	-0.831031	0.0378342	-0.692884	0.0406423	-1.72717	0.0023194
27094	KCNMB3	potassium calcium-activated channel subfamily M regulatory beta subunit 3	0.170279	0.822731	-2.20695	0.0186728	0.654499	0.360215	-1.72273	0.155664
646023	ADORA2A-AS1	ADORA2A antisense RNA 1	-0.749939	0.37601	-0.823001	0.5245	-1.63837	0.11687	-1.71143	0.295329
26298	EHF	ETS homologous factor	-1.46938	0.000142202	-2.8377	2.16979e-05	-0.327075	0.188039	-1.69539	0.00949744
4143	MAT1A	methionine adenosyltransferase 1A	2.2929	0.0010743	0.100245	0.886346	0.503173	0.464952	-1.68948	0.0200223
100507676	NA	NA	-0.687853	0.715334	0.167058	0.956779	-2.54185	0.257348	-1.68694	0.663077
3866	KRT15	keratin 15	-2.32724	1.32802e-08	-2.76897	2.88343e-08	-1.23801	1.00436e-05	-1.67974	4.02768e-05
100113378	SNORD119	small nucleolar RNA, C/D box 119	1.81577	0.0683611	0.782097	0.534007	-0.644647	0.61421	-1.67832	0.211498
23779	ARHGAP8	Rho GTPase activating protein 8	2.47483	0.0444607	-0.991752	0.401296	1.79116	0.173089	-1.67542	0.272712
100507245	NA	NA	0.621572	0.571414	0.199037	0.908524	-1.24551	0.373455	-1.66805	0.359854
80150	ASRGL1	asparaginase like 1	2.32689	1.13472e-05	0.57437	0.114587	0.0890463	0.833287	-1.66348	0.000702963
151056	PLB1	phospholipase B1	1.26201	0.0219188	2.25201	0.0117452	-2.64488	0.0051361	-1.65488	0.0351477
92691	TMEM169	transmembrane protein 169	1.95125	0.0291111	1.198	0.278038	-0.90048	0.428017	-1.65373	0.145299
65243	ZFP69B	ZFP69 zinc finger protein B	1.78176	0.0371637	1.07614	0.349145	-0.943595	0.418782	-1.64922	0.134573
6297	SALL2	spalt like transcription factor 2	-1.45496	0.04178	-1.56107	0.128202	-1.52815	0.0535898	-1.63426	0.234661
2921	CXCL3	C-X-C motif chemokine ligand 3	-1.39205	0.0558717	-3.10553	0.00429403	0.0853933	0.899322	-1.62808	0.250126
100506822	NA	NA	-0.383935	0.553778	-1.72573	0.0503471	-0.277788	0.689395	-1.61958	0.160689
84220	RGPD5	RANBP2-like and GRIP domain containing 5	0.596683	0.435351	-0.107451	0.927911	-0.909752	0.338108	-1.61389	0.187863
337873	HIST2H2BC	histone cluster 2 H2B family member c (pseudogene)	-1.2762	0.0969763	-2.55164	0.018742	-0.336687	0.65104	-1.61213	0.273079
653308	ASAH2B	N-acylsphingosine amidohydrolase 2B	0.859578	0.3652	-0.0927092	0.950638	-0.659745	0.590112	-1.61203	0.298671
55061	SUSD4	sushi domain containing 4	2.73621	0.00142768	-0.8567	0.178638	1.98505	0.0206165	-1.60786	0.0473483
8224	SYN3	synapsin III	-1.97472	0.0204874	-2.0822	0.0729263	-1.48745	0.0720426	-1.59493	0.332166
54441	STAG3L1	stromal antigen 3-like 1 (pseudogene)	-0.666763	0.325229	-1.36814	0.168132	-0.893199	0.238255	-1.59458	0.229392
4353	MPO	myeloperoxidase	1.63644	0.0531978	-3.29198	0.0012064	3.34203	0.00133055	-1.58639	0.199222
79992	AGPAT4-IT1	AGPAT4 intronic transcript 1	-1.26725	0.0305466	-1.54509	0.068684	-1.30458	0.0438055	-1.58242	0.153414
130271	PLEKHH2	pleckstrin homology, MyTH4 and FERM domain containing H2	2.24322	0.00172649	1.40734	0.0792866	-0.741255	0.370393	-1.57714	0.0335916
79812	MMRN2	multimerin 2	2.03268	0.00208999	-0.0287393	0.968089	0.494719	0.45624	-1.5667	0.0308972
100132356	LOC100132356	uncharacterized LOC100132356	-1.06678	0.00685518	-2.19178	0.000697539	-0.436108	0.204023	-1.5611	0.0335916
9586	CREB5	cAMP responsive element binding protein 5	2.15124	0.00459514	-1.04898	0.106397	1.64038	0.0350697	-1.55984	0.0582178
114299	PALM2	paralemmin 2	1.96414	0.0219233	0.746809	0.458428	-0.336003	0.756134	-1.55333	0.139307
147920	IGFL2	IGF like family member 2	-1.38826	0.212128	-3.67588	0.0096311	0.745397	0.435762	-1.54223	0.473942
83667	SESN2	sestrin 2	1.16929	1.70751e-06	0.0275669	0.867221	-0.399031	0.0137063	-1.54075	1.32196e-05
6515	SLC2A3	solute carrier family 2 member 3	5.09914	0.000136086	1.96685	0.0270825	1.59185	0.173147	-1.54045	0.0332082
768	CA9	carbonic anhydrase 9	5.02189	0.000205502	1.89075	0.0236817	1.60087	0.175215	-1.53027	0.0221945
53616	ADAM22	ADAM metallopeptidase domain 22	0.940082	0.0626395	0.362614	0.615445	-0.951279	0.154698	-1.52875	0.0468725
260341	TFAMP1	transcription factor A, mitochondrial pseudogene 1	1.96337	0.0283853	-0.63555	0.478781	1.07406	0.261572	-1.52486	0.167313
4064	CD180	CD180 molecule	-0.4676	0.354589	0.823767	0.374807	-2.80764	0.00436189	-1.51627	0.111029
266977	ADGRF1	adhesion G protein-coupled receptor F1	0.554642	0.180612	2.675	0.00550389	-3.62851	0.000848887	-1.50815	0.0314929
402176	RPL21P44	ribosomal protein L21 pseudogene 44	-0.084723	0.963247	-1.88778	0.30948	0.308317	0.856865	-1.49474	0.623109
114881	OSBPL7	oxysterol binding protein like 7	-1.31428	0.00029989	-1.70509	0.000930773	-1.09711	0.00247734	-1.48792	0.0125634
5199	CFP	complement factor properdin	-1.23809	0.1402	-0.628073	0.632473	-2.09675	0.0499584	-1.48673	0.375695
169792	GLIS3	GLIS family zinc finger 3	1.10588	0.11134	0.0398732	0.969424	-0.412883	0.635113	-1.47889	0.148616
9946	CRYZL1	crystallin zeta like 1	-0.355173	0.0169214	-0.319167	0.121072	-1.51294	1.1323e-05	-1.47693	8.65206e-05
100302273	NA	NA	-0.474111	0.329894	-1.56452	0.0254279	-0.386414	0.457753	-1.47682	0.0962986
3617	IMPG1	interphotoreceptor matrix proteoglycan 1	-1.71598	0.0405075	-1.57014	0.173302	-1.61846	0.0718069	-1.47263	0.368383
50861	STMN3	stathmin 3	-1.41529	0.0118861	-3.21814	0.000458248	0.332326	0.437734	-1.47052	0.162829
25917	THUMPD3	THUMP domain containing 3	0.507307	0.000836049	-0.164699	0.242633	-0.79732	0.000157157	-1.46933	1.45003e-05
8969	HIST1H2AG	histone cluster 1 H2A family member g	-1.36416	0.0354577	-2.41021	0.0101957	-0.41907	0.481339	-1.46512	0.231225
100506823	NA	NA	-2.764	0.0018379	-3.71085	0.00116354	-0.518047	0.374124	-1.46491	0.320778
2191	FAP	fibroblast activation protein alpha	-1.70918	9.45663e-08	-0.754488	0.000613404	-2.4112	1.64598e-07	-1.45651	4.65003e-05
619499	SNORA27	small nucleolar RNA, H/ACA box 27	0.786084	0.298579	-1.07659	0.228419	0.407164	0.634552	-1.45551	0.215418
55848	PLGRKT	plasminogen receptor with a C-terminal lysine	1.01951	0.00561891	0.0581831	0.899602	-0.483032	0.223109	-1.44435	0.00660516
100506127	GVQW3	GVQW motif containing 3	0.0067825	0.989955	-0.938053	0.125656	-0.475095	0.360638	-1.41993	0.0684944
3371	TNC	tenascin C	1.63406	0.00456958	-0.13738	0.826348	0.35714	0.555875	-1.4143	0.0380262
100507373	LOC100507373	uncharacterized LOC100507373	-0.731369	0.394624	-1.39506	0.224642	-0.746393	0.423139	-1.41008	0.387859
100132726	NA	NA	-0.514201	0.525268	-1.01933	0.347746	-0.898813	0.316871	-1.40395	0.339045
64105	CENPK	centromere protein K	2.14773	1.3316e-07	1.0726	0.000159656	-0.324268	0.128919	-1.39939	5.22353e-05
56675	NRIP3	nuclear receptor interacting protein 3	0.725179	0.377448	-0.0966836	0.935614	-0.577249	0.56756	-1.39911	0.274148
100131607	NA	NA	-0.702319	0.478948	-1.89529	0.133317	-0.204269	0.84702	-1.39724	0.465207
246182	AKR7A2P1	aldo-keto reductase family 7 member A2 pseudogene 1	0.0811193	0.932754	-0.0964974	0.945211	-1.21555	0.261948	-1.39317	0.353493
4036	LRP2	LDL receptor related protein 2	5.03555	7.38605e-07	3.76527	2.66009e-05	-0.117006	0.874158	-1.38729	0.00316752
677850	SNORD1C	small nucleolar RNA, C/D box 1C	1.00167	0.153114	-0.755995	0.357132	0.371411	0.646503	-1.38625	0.183692
100272146	NFE2L3P2	nuclear factor, erythroid 2 like 3 pseudogene 2	-1.99375	0.000441624	-2.72043	0.000681345	-0.648645	0.0925789	-1.37533	0.134549
114899	C1QTNF3	C1q and TNF related 3	-1.36981	0.0231631	-1.90684	0.0246634	-0.836295	0.145005	-1.37333	0.221212
100037417	DDTL	D-dopachrome tautomerase like	1.27804	0.229329	-0.685867	0.575123	0.596958	0.63173	-1.36695	0.379435
1101	CHAD	chondroadherin	-3.40634	4.94742e-05	-3.13366	0.00196871	-1.63095	0.00255659	-1.35827	0.29678
6489	ST8SIA1	ST8 alpha-N-acetyl-neuraminide alpha-2,8-sialyltransferase 1	-2.96312	0.00354455	-2.22412	0.0654344	-2.09085	0.0231606	-1.35185	0.457343
8614	STC2	stanniocalcin 2	3.44859	2.08258e-08	0.94398	0.000712427	1.15803	0.000350177	-1.34659	0.000702963
159195	USP54	ubiquitin specific peptidase 54	-0.707657	0.0618762	0.236308	0.697249	-2.28735	0.000936037	-1.34339	0.0449906
347746	PWARSN	Prader Willi/Angelman region RNA, SNRPN neighbor	0.77617	0.226363	-0.2488	0.775219	-0.303636	0.702687	-1.32861	0.172809
56833	SLAMF8	SLAM family member 8	-1.79151	0.0660698	-1.7521	0.191305	-1.36649	0.165112	-1.32708	0.521193
57124	CD248	CD248 molecule	-3.91625	1.90783e-05	-3.76142	0.000382592	-1.47982	0.00374868	-1.32499	0.297449
10100	TSPAN2	tetraspanin 2	2.66052	0.000586903	1.28171	0.0692285	0.0546777	0.948142	-1.32413	0.0483257
594838	SNORD100	small nucleolar RNA, C/D box 100	0.954877	0.0907945	-1.30889	0.040796	0.947878	0.117236	-1.31589	0.107479
79853	TM4SF20	transmembrane 4 L six family member 20	7.22463	6.45822e-08	8.13342	5.7614e-07	-2.22272	0.0219509	-1.31392	0.000130796
100507094	NA	NA	1.17612	0.089015	-0.861973	0.253379	0.727475	0.335046	-1.31061	0.177868
54329	GPR85	G protein-coupled receptor 85	0.0865405	0.857522	-0.421276	0.487767	-0.797252	0.138503	-1.30507	0.0770195
282997	PDCD4-AS1	PDCD4 antisense RNA 1	-1.07543	0.0713123	-0.780113	0.362429	-1.59929	0.0307225	-1.30398	0.241334
347517	RAB41	RAB41, member RAS oncogene family	-1.69455	0.0444445	-0.886225	0.471644	-2.11032	0.036241	-1.30199	0.442388
26998	FETUB	fetuin B	-1.42873	0.112004	-0.568327	0.687089	-2.16229	0.0543064	-1.30189	0.484023
55472	RBM12B-AS1	RBM12B antisense RNA 1	0.0149533	0.986513	0.480946	0.68523	-1.76755	0.0898668	-1.30156	0.309695
54541	DDIT4	DNA damage inducible transcript 4	-1.4516	1.45006e-06	-2.6636	2.59785e-08	-0.0871264	0.596317	-1.29912	9.35486e-05
4751	NEK2	NIMA related kinase 2	1.48286	2.95626e-07	0.764786	0.000208778	-0.57826	0.00204887	-1.29634	4.02768e-05
441394	SUGT1P1	SUGT1 pseudogene 1	-1.21681	0.102299	-0.126779	0.922298	-2.38391	0.0222596	-1.29388	0.373581
222183	SRRM3	serine/arginine repetitive matrix 3	-0.153577	0.904325	-0.791444	0.602107	-0.652625	0.619396	-1.29049	0.544782
11190	CEP250	centrosomal protein 250	0.314402	0.289978	-0.365898	0.286158	-0.609051	0.0708727	-1.28935	0.00983982
10687	PNMA2	PNMA family member 2	0.76871	0.0610433	0.0915777	0.877983	-0.611342	0.230329	-1.28847	0.037502
57684	ZBTB26	zinc finger and BTB domain containing 26	-0.364694	0.407085	-0.402575	0.551018	-1.24898	0.0358987	-1.28686	0.108034
378706	RN7SL2	RNA, 7SL, cytoplasmic 2	-0.124626	0.738522	-1.09434	0.0252611	-0.314665	0.417203	-1.28438	0.0391074
6556	SLC11A1	solute carrier family 11 member 1	-1.0116	0.317757	-1.68703	0.205286	-0.607227	0.563586	-1.28266	0.5363
79469	DLEU2L	deleted in lymphocytic leukemia 2-like	-1.57524	0.0289212	-2.43084	0.0129456	-0.419946	0.509325	-1.27554	0.347838
283455	KSR2	kinase suppressor of ras 2	2.35553	0.0133757	1.56627	0.14471	-0.483817	0.685319	-1.27308	0.220503
51200	CPA4	carboxypeptidase A4	5.60062	2.35715e-09	3.26268	6.62145e-08	1.06541	0.00260121	-1.27253	0.000528758
65108	MARCKSL1	MARCKS like 1	0.861772	0.0214122	-0.6493	0.118263	0.238766	0.553801	-1.27231	0.0195156
10826	FAXDC2	fatty acid hydroxylase domain containing 2	-4.07088	4.32489e-06	-3.24871	0.000534237	-2.08629	0.000168765	-1.26412	0.264222
80063	ATF7IP2	activating transcription factor 7 interacting protein 2	-0.586583	0.115138	-0.822996	0.129297	-1.02734	0.0293106	-1.26376	0.0673016
93429	LOC93429	uncharacterized LOC93429	0.0757031	0.819031	0.209455	0.664342	-1.38671	0.00572284	-1.25296	0.0211934
57096	RPGRIP1	RPGR interacting protein 1	-0.827246	0.241128	-1.72016	0.0670911	-0.352811	0.629637	-1.24572	0.349548
338811	FAM19A2	family with sequence similarity 19 member A2, C-C motif chemokine like	-3.05958	3.94903e-05	-1.60252	0.0436253	-2.70196	0.000294561	-1.24489	0.242422
155382	VPS37D	VPS37D, ESCRT-I subunit	0.518393	0.387831	-0.773052	0.283435	0.0502155	0.945509	-1.24123	0.182781
100506199	NA	NA	-1.28875	0.0614693	-1.8201	0.0488691	-0.709121	0.289595	-1.24047	0.340541
147184	TMEM99	transmembrane protein 99	-0.326314	0.174483	-0.64542	0.0536348	-0.919381	0.00584307	-1.23849	0.00693166
283120	H19	H19, imprinted maternally expressed transcript	3.94781	2.06618e-08	2.58693	1.206e-06	0.123188	0.695845	-1.23769	0.000408038
4005	LMO2	LIM domain only 2	-1.5608	0.0336369	-1.70547	0.0861955	-1.09285	0.128247	-1.23752	0.389511
221883	HOXA11-AS	HOXA11 antisense RNA	-0.140837	0.773753	-0.462758	0.471569	-0.911769	0.106499	-1.23369	0.118306
7127	TNFAIP2	TNF alpha induced protein 2	-1.35399	9.03854e-06	-2.43254	8.59081e-07	-0.152565	0.365337	-1.23112	0.00243405
400073	C12orf76	chromosome 12 open reading frame 76	-1.43386	3.39276e-05	-1.20601	0.00249448	-1.45892	0.000157293	-1.23107	0.010752
116828	N4BP2L2-IT2	N4BPL2 intronic transcript 2	-0.840763	0.0551327	-1.2798	0.0367615	-0.782327	0.0950049	-1.22137	0.119958
728912	NA	NA	0.33722	0.791918	0.0328883	0.986027	-0.915653	0.538911	-1.21999	0.567675
148137	PROSER3	proline and serine rich 3	0.0846199	0.828068	0.107891	0.846594	-1.24171	0.016204	-1.21844	0.0430954
100507212	NA	NA	-0.698573	0.207355	-0.764012	0.325066	-1.15016	0.0830646	-1.2156	0.227473
55693	KDM4D	lysine demethylase 4D	1.49463	0.0225005	0.780272	0.307653	-0.499353	0.53118	-1.21371	0.135967
100287628	NA	NA	0.39425	0.323931	0.0670472	0.913655	-0.88475	0.0922953	-1.21195	0.0567043
7348	UPK1B	uroplakin 1B	3.88619	0.000100955	2.79178	0.00295626	-0.117006	0.909572	-1.21141	0.0582448
4921	DDR2	discoidin domain receptor tyrosine kinase 2	-0.526562	0.556104	-1.37458	0.231616	-0.361631	0.706571	-1.20965	0.477456
2115	ETV1	ETS variant 1	0.156662	0.425127	0.109414	0.70272	-1.15665	0.000826201	-1.2039	0.00194907
126282	TNFAIP8L1	TNF alpha induced protein 8 like 1	0.399384	0.106092	-0.306938	0.29683	-0.496711	0.0821824	-1.20303	0.00491118
83449	PMFBP1	polyamine modulated factor 1 binding protein 1	-0.789698	0.327463	-0.711131	0.539244	-1.27881	0.172567	-1.20024	0.443325
51208	CLDN18	claudin 18	-0.220447	0.80198	0.306994	0.814245	-1.72509	0.112087	-1.19764	0.41679
55762	ZNF701	zinc finger protein 701	-0.12697	0.841495	-0.612708	0.431564	-0.709762	0.292708	-1.1955	0.228675
677792	SNORA1	small nucleolar RNA, H/ACA box 1	-0.0780582	0.907828	-0.424292	0.60138	-0.844141	0.231439	-1.19037	0.231609
286676	ILDR1	immunoglobulin like domain containing receptor 1	-0.0870936	0.896077	-1.08183	0.149769	-0.19392	0.774881	-1.18865	0.23653
23007	PLCH1	phospholipase C eta 1	1.12341	0.0113582	0.946956	0.0946217	-1.01182	0.0777674	-1.18827	0.039531
400099	NA	NA	-1.49527	0.0388646	-1.99807	0.0404974	-0.684471	0.297228	-1.18728	0.405662
6591	SNAI2	snail family transcriptional repressor 2	-1.37029	0.00317323	-1.92777	0.00273219	-0.627766	0.10592	-1.18525	0.124455
5998	RGS3	regulator of G protein signaling 3	0.51881	0.100029	-1.14572	0.00571572	0.485503	0.151267	-1.17903	0.0201209
9476	NAPSA	napsin A aspartic peptidase	-0.396306	0.54413	-1.15692	0.154006	-0.410769	0.5552	-1.17139	0.294578
2124	EVI2B	ecotropic viral integration site 2B	-3.47011	0.00046524	-2.38555	0.039803	-2.25507	0.00512082	-1.17052	0.517352
22898	DENND3	DENN domain containing 3	-0.62763	0.0042268	-0.316574	0.221301	-1.47666	8.56819e-05	-1.1656	0.00258416
142679	DUSP19	dual specificity phosphatase 19	-0.0468984	0.944891	-0.163396	0.856536	-1.04591	0.150946	-1.16241	0.237383
389170	LEKR1	leucine, glutamate and lysine rich 1	-0.0381947	0.963175	-0.857378	0.327153	-0.335289	0.675074	-1.15447	0.330674
3885	KRT34	keratin 34	2.72645	0.00630675	1.47018	0.13472	0.106231	0.930394	-1.15004	0.232445
100506155	NA	NA	-0.982717	0.0382878	-2.13502	0.00215119	0.00284073	0.995238	-1.14946	0.17045
150759	LINC00342	long intergenic non-protein coding RNA 342	-0.6653	0.0459522	-1.00968	0.0313153	-0.804672	0.0357121	-1.14906	0.0519382
10461	MERTK	MER proto-oncogene, tyrosine kinase	0.290156	0.692229	0.604121	0.557227	-1.4628	0.124779	-1.14883	0.315327
2162	F13A1	coagulation factor XIII A chain	4.04047	5.60481e-05	3.53721	0.000443704	-0.645326	0.482611	-1.14858	0.0535684
100506740	NA	NA	-1.82889	0.0347275	-2.531	0.0258675	-0.445906	0.550187	-1.14802	0.512028
59269	HIVEP3	human immunodeficiency virus type I enhancer binding protein 3	1.30496	0.0122228	1.89214	0.0208825	-1.73296	0.0335912	-1.14578	0.0755508
9498	SLC4A8	solute carrier family 4 member 8	0.442551	0.683397	0.712403	0.639788	-1.41468	0.302668	-1.14483	0.523045
113540	CMTM1	CKLF like MARVEL transmembrane domain containing 1	2.06536	0.00283098	0.869541	0.190457	0.0516368	0.949253	-1.14418	0.0889728
100132352	FRG1HP	FSHD region gene 1 family member H, pseudogene	-0.550413	0.366068	-2.26145	0.00645529	0.567356	0.317824	-1.14368	0.299935
2568	GABRP	gamma-aminobutyric acid type A receptor pi subunit	-3.68336	0.000476725	-2.97681	0.00894444	-1.84871	0.013299	-1.14216	0.512028
3008	HIST1H1E	histone cluster 1 H1 family member e	-2.77641	0.000584231	-2.60872	0.00385428	-1.30984	0.0287383	-1.14216	0.348587
11262	SP140	SP140 nuclear body protein	-2.85922	0.00144669	-1.64754	0.096878	-2.35384	0.00700043	-1.14216	0.437656
127602	DNAH14	dynein axonemal heavy chain 14	0.519263	0.00631595	-0.0252934	0.913787	-0.59476	0.00972167	-1.13932	0.000662241
149111	CNIH3	cornichon family AMPA receptor auxiliary protein 3	0.196174	0.883495	-1.58257	0.244113	0.641706	0.610468	-1.13704	0.606033
653635	WASH7P	WAS protein family homolog 7, pseudogene	0.481028	0.494993	-0.422853	0.639488	-0.22993	0.790317	-1.13381	0.299398
100507329	NA	NA	-0.452232	0.444548	-0.787199	0.310588	-0.795065	0.230728	-1.13003	0.272655
728039	SSR4P1	signal sequence receptor subunit 4 pseudogene 1	-0.968567	0.00666669	-1.46299	0.00371641	-0.633189	0.0624459	-1.12761	0.0598419
9480	ONECUT2	one cut homeobox 2	2.16998	0.00166492	2.26496	0.00986754	-1.22057	0.1494	-1.12559	0.082986
286151	FBXO43	F-box protein 43	1.35348	0.0037067	0.501195	0.299854	-0.272335	0.596314	-1.12462	0.037432
100287580	NA	NA	-0.866661	0.454004	-1.81983	0.202541	-0.169027	0.889269	-1.12219	0.643127
100506948	NA	NA	0.686699	0.0212323	0.467445	0.215474	-0.898183	0.0255947	-1.11744	0.0122509
153684	LOC153684	uncharacterized LOC153684	-0.622007	0.0409852	-1.10457	0.0108063	-0.633745	0.0570582	-1.11631	0.0374405
121268	RHEBL1	RHEB like 1	1.52653	0.000809816	0.257514	0.52963	0.156323	0.729407	-1.11269	0.0197671
140838	NANP	N-acetylneuraminic acid phosphatase	0.719822	0.00249325	0.23264	0.347877	-0.623234	0.0201596	-1.11042	0.00208089
146206	CARMIL2	capping protein regulator and myosin 1 linker 2	-0.0993751	0.729774	-0.469966	0.198856	-0.738536	0.0342707	-1.10913	0.0211934
55747	NA	NA	-1.10921	0.418181	-0.837055	0.671474	-1.37857	0.364957	-1.10642	0.717461
750	GAS8-AS1	GAS8 antisense RNA 1	-1.56367	0.0430115	-1.00781	0.360197	-1.66032	0.0569666	-1.10446	0.489234
1999	ELF3	E74 like ETS transcription factor 3	-3.39556	2.99952e-09	-1.84628	1.43671e-06	-2.65018	1.94186e-07	-1.1009	0.00106213
646214	LOC646214	p21 protein (Cdc42/Rac)-activated kinase 2 pseudogene	-1.46992	0.0024711	-0.840513	0.175521	-1.7256	0.0034028	-1.0962	0.174648
25790	CFAP45	cilia and flagella associated protein 45	0.908816	0.241984	-1.36188	0.0949805	1.17621	0.148648	-1.09448	0.340541
687	KLF9	Kruppel like factor 9	-2.19013	1.3316e-07	-2.20267	1.49057e-06	-1.0813	8.66252e-05	-1.09384	0.00380041
100289178	GNG12-AS1	GNG12, DIRAS3 and WLS antisense RNA 1	0.34725	0.561443	-0.587614	0.408599	-0.158886	0.820005	-1.09375	0.232667
122953	JDP2	Jun dimerization protein 2	1.63025	1.16814e-07	0.772505	0.000148087	-0.235132	0.105413	-1.09288	8.09091e-05
339803	LOC339803	uncharacterized LOC339803	-0.428649	0.151906	-0.897045	0.0306189	-0.621361	0.0696193	-1.08976	0.0395791
252983	STXBP4	syntaxin binding protein 4	0.265909	0.502469	-0.0373932	0.949484	-0.782071	0.109513	-1.08537	0.0804818
79839	CCDC102B	coiled-coil domain containing 102B	0.414243	0.470972	-0.82555	0.213518	0.155992	0.813475	-1.0838	0.218485
8418	CMAHP	cytidine monophospho-N-acetylneuraminic acid hydroxylase, pseudogene	-1.07035	0.00414372	-0.962128	0.0475353	-1.19095	0.00589658	-1.08273	0.0792784
205327	C2orf69	chromosome 2 open reading frame 69	1.26693	5.96755e-05	0.222672	0.344938	-0.036353	0.888083	-1.08061	0.0023194
348801	LNP1	leukemia NUP98 fusion partner 1	0.787888	0.0229215	0.494843	0.247276	-0.785287	0.0721398	-1.07833	0.0280304
100129075	KTN1-AS1	KTN1 antisense RNA 1	-0.500134	0.495929	-1.15957	0.210871	-0.412939	0.601766	-1.07238	0.422621
55796	MBNL3	muscleblind like splicing regulator 3	-0.498936	0.141131	-0.28602	0.530852	-1.28344	0.00665553	-1.07053	0.0608577
41	ASIC1	acid sensing ion channel subunit 1	0.484196	0.037044	-0.113494	0.70272	-0.472516	0.087395	-1.07021	0.00497708
9754	STARD8	StAR related lipid transfer domain containing 8	2.11114	4.20455e-07	1.6529	1.69539e-05	-0.608104	0.0239903	-1.06635	0.000702963
7098	TLR3	toll like receptor 3	0.070153	0.85102	-0.267351	0.537515	-0.723574	0.0753749	-1.06108	0.0536674
57576	KIF17	kinesin family member 17	2.23504	0.00126832	3.1936	0.00276692	-2.01947	0.0432227	-1.0609	0.0861893
257169	C9orf43	chromosome 9 open reading frame 43	-0.139599	0.838983	-1.86316	0.0169862	0.664924	0.282274	-1.05864	0.321368
9824	ARHGAP11A	Rho GTPase activating protein 11A	1.90352	9.04848e-08	1.09972	1.78491e-05	-0.253933	0.105847	-1.05773	0.00026826
100131679	NA	NA	-1.72238	0.0407206	-1.78845	0.100216	-0.988931	0.216053	-1.055	0.533015
100128285	DNM1P35	dynamin 1 pseudogene 35	-0.011048	0.987456	-1.57389	0.0272152	0.510741	0.38751	-1.0521	0.271667
374987	NEXN-AS1	NEXN antisense RNA 1	-1.31743	0.0767916	-1.86999	0.0517952	-0.499268	0.483927	-1.05183	0.466274
162417	NAGS	N-acetylglutamate synthase	0.961649	0.0727511	0.343779	0.609339	-0.432744	0.509868	-1.05061	0.157867
29068	ZBTB44	zinc finger and BTB domain containing 44	-0.0096044	0.946918	0.081233	0.575208	-1.13951	1.47139e-05	-1.04867	0.000173897
26805	SNORD45A	small nucleolar RNA, C/D box 45A	0.168433	0.841974	-0.714683	0.453917	-0.165388	0.860064	-1.0485	0.420581
643669	CCER2	coiled-coil glutamate rich protein 2	-1.18413	0.206234	-0.34239	0.813767	-1.88785	0.0965611	-1.04611	0.589298
348738	C2orf48	chromosome 2 open reading frame 48	2.44709	0.000996657	1.53518	0.0334888	-0.133171	0.87499	-1.04509	0.0995134
165082	ADGRF3	adhesion G protein-coupled receptor F3	0.434411	0.547413	0.58605	0.544186	-1.19656	0.186951	-1.04492	0.352578
23397	NCAPH	non-SMC condensin I complex subunit H	2.27751	1.35104e-08	1.54831	1.05459e-06	-0.314948	0.0568754	-1.04415	0.000137211
729230	CCR2	C-C motif chemokine receptor 2	0.833641	0.0153255	1.91029	0.00305706	-2.11973	0.00199956	-1.04308	0.0277005
56132	PCDHB3	protocadherin beta 3	-1.46453	0.115099	-0.63485	0.63277	-1.87203	0.0812575	-1.04235	0.588997
54088	LINC00113	long intergenic non-protein coding RNA 113	-0.335926	0.616681	0.0718849	0.945083	-1.44811	0.0824624	-1.0403	0.362094
83851	SYT16	synaptotagmin 16	5.06191	1.38981e-05	3.61073	0.000518955	0.411315	0.682215	-1.03986	0.0581485
341640	FREM2	FRAS1 related extracellular matrix protein 2	2.00598	0.00111198	1.99284	0.00912093	-1.02433	0.16256	-1.03747	0.0674748
8710	SERPINB7	serpin family B member 7	2.80226	2.77474e-05	1.64947	0.00271484	0.117602	0.842261	-1.03519	0.0160187
389084	SNORC	secondary ossification center associated regulator of chondrocyte maturation	-1.76625	0.140586	-3.02111	0.0445241	0.221111	0.834071	-1.03375	0.705832
7850	IL1R2	interleukin 1 receptor type 2	1.57758	0.0281518	2.36906	0.0240696	-1.82341	0.079177	-1.03193	0.241676
2944	GSTM1	glutathione S-transferase mu 1	-0.338754	0.721754	-1.22823	0.259894	-0.142295	0.889269	-1.03177	0.537983
9333	TGM5	transglutaminase 5	-0.395803	0.720851	-3.3166	0.00680674	1.89094	0.0522238	-1.02986	0.598931
57528	KCTD16	potassium channel tetramerization domain containing 16	1.09214	0.237677	1.32749	0.273824	-1.26113	0.300668	-1.02578	0.459903
100129104	NA	NA	2.53541	0.00147019	-0.55386	0.310431	2.06354	0.0112892	-1.02574	0.141512
3910	LAMA4	laminin subunit alpha 4	4.57981	9.91266e-06	3.64941	0.000164572	-0.0945243	0.919222	-1.02493	0.0245714
160287	LDHAL6A	lactate dehydrogenase A like 6A	-2.3429	0.00193519	-1.93332	0.031358	-1.43437	0.0273411	-1.02479	0.434752
93273	LEMD1	LEM domain containing 1	-2.88475	0.0160968	-2.37345	0.114125	-1.53238	0.122002	-1.02109	0.705062
7090	TLE3	transducin like enhancer of split 3	1.74843	5.52727e-06	1.2678	0.000253657	-0.539138	0.0445181	-1.01977	0.00358536
145781	GCOM1	GRINL1A complex locus 1	-0.164661	0.711075	-0.534746	0.329145	-0.645269	0.185042	-1.01535	0.149004
100289388	KCTD21-AS1	KCTD21 antisense RNA 1	-0.82729	0.243768	-2.1577	0.0176682	0.315977	0.644419	-1.01443	0.441544
100506596	NA	NA	0.0473588	0.951892	0.559843	0.562688	-1.52682	0.0901881	-1.01433	0.371786
100132273	NDUFA6-DT	NDUFA6 divergent transcript	1.06145	0.273899	-1.08413	0.279774	1.13162	0.271097	-1.01397	0.497006
130612	TMEM198	transmembrane protein 198	-0.428313	0.153406	-0.83306	0.0410243	-0.608838	0.0758684	-1.01358	0.0504382
4648	MYO7B	myosin VIIB	0.188407	0.690909	-0.93075	0.089477	0.107792	0.837813	-1.01137	0.156269
100216545	KMT2E-AS1	KMT2E antisense RNA 1	-0.358227	0.348921	-0.830051	0.103459	-0.538929	0.207176	-1.01075	0.124485
100507440	NA	NA	-1.33295	0.0027621	-1.57921	0.00597799	-0.763871	0.0523323	-1.01013	0.155927
54626	HES2	hes family bHLH transcription factor 2	1.66929	2.7512e-07	1.51494	3.36866e-06	-0.854882	0.00062636	-1.00923	0.000290766
1063	CENPF	centromere protein F	1.12179	0.00111869	1.13173	0.00155261	-1.01804	0.00309818	-1.0081	0.021434
51170	HSD17B11	hydroxysteroid 17-beta dehydrogenase 11	-1.81939	3.73405e-07	-1.08682	0.000304404	-1.73985	4.38158e-06	-1.00727	0.00355312
57496	MRTFB	myocardin related transcription factor B	-0.0109961	0.977827	0.318923	0.435889	-1.32868	0.00476848	-0.998763	0.0582314
64093	SMOC1	SPARC related modular calcium binding 1	-2.09152	0.0013026	-1.75939	0.0272154	-1.32843	0.0187858	-0.996304	0.377862
100507048	NA	NA	1.78509	0.02221	0.57154	0.486446	0.21804	0.815684	-0.995507	0.283359
6536	SLC6A9	solute carrier family 6 member 9	-0.305374	0.267414	-1.48082	0.000519762	0.180786	0.524409	-0.994657	0.0336749
90736	FAM104B	family with sequence similarity 104 member B	0.501799	0.0797953	-0.194089	0.578616	-0.298218	0.363647	-0.994106	0.02442
113451	AZIN2	antizyme inhibitor 2	-0.582184	0.0157355	-0.586392	0.0646379	-0.986475	0.00265796	-0.990683	0.0169857
100505595	NA	NA	-0.303716	0.635045	-1.03176	0.174125	-0.262321	0.701281	-0.990367	0.353493
100133190	ADIRF-AS1	ADIRF antisense RNA 1	-0.112143	0.819161	0.317992	0.645616	-1.41935	0.0306964	-0.989211	0.189635
100505951	NA	NA	-1.73003	0.012792	-0.580454	0.554718	-2.1368	0.0126442	-0.987221	0.457715
406962	MIR186	microRNA 186	-0.413044	0.594234	0.38652	0.740381	-1.78455	0.078277	-0.984985	0.473942
6790	AURKA	aurora kinase A	2.01068	2.48738e-07	1.20733	3.26326e-05	-0.180965	0.317414	-0.984317	0.00127421
203523	ZNF449	zinc finger protein 449	-0.187104	0.372613	0.00150768	0.996267	-1.17175	0.00103716	-0.983139	0.00938672
100506809	NA	NA	0.501276	0.330124	0.421648	0.547228	-0.903219	0.174803	-0.982847	0.206337
3434	IFIT1	interferon induced protein with tetratricopeptide repeats 1	0.30099	0.116469	-3.33777	2.05867e-08	2.65627	3.32137e-07	-0.982496	0.00358536
222950	NYAP1	neuronal tyrosine phosphorylated phosphoinositide-3-kinase adaptor 1	-0.675253	0.264454	-1.18207	0.131717	-0.473739	0.459825	-0.980559	0.381346
84900	RNFT2	ring finger protein, transmembrane 2	1.06674	0.0254026	0.128455	0.819185	-0.0415612	0.943029	-0.979844	0.10652
116840	CNTROB	centrobin, centriole duplication and spindle assembly protein	0.301692	0.0328751	-0.353001	0.0295367	-0.323802	0.0371793	-0.978496	0.000408038
9938	ARHGAP25	Rho GTPase activating protein 25	3.37725	0.00141598	2.26298	0.0277472	0.1359	0.913289	-0.978369	0.25683
8100	IFT88	intraflagellar transport 88	-0.592238	0.00385343	-0.919887	0.000961864	-0.649342	0.00484075	-0.976991	0.00380371
100507672	NA	NA	2.40772	0.0119882	0.217188	0.810429	1.21645	0.22468	-0.974073	0.332026
254128	NIFK-AS1	NIFK antisense RNA 1	-0.420382	0.174201	-1.36564	0.0028045	-0.0268054	0.937977	-0.972059	0.0684317
2661	GDF9	growth differentiation factor 9	-0.402692	0.677799	-1.02774	0.364697	-0.3464	0.736374	-0.971444	0.580051
97	ACYP1	acylphosphatase 1	0.535658	0.0361538	0.151682	0.626308	-0.587073	0.0558958	-0.971049	0.0127382
827	CAPN6	calpain 6	2.57468	0.000107373	3.45886	0.000504541	-1.85436	0.0318588	-0.970182	0.0462199
54511	HMGCLL1	3-hydroxymethyl-3-methylglutaryl-CoA lyase like 1	-0.55471	0.247148	-0.587236	0.355743	-0.936999	0.0937833	-0.969525	0.244812
84614	ZBTB37	zinc finger and BTB domain containing 37	0.133013	0.771172	0.467747	0.45972	-1.3036	0.0369808	-0.968865	0.159129
29091	STXBP6	syntaxin binding protein 6	6.61861	5.34524e-08	5.76698	4.49412e-07	-0.117006	0.870881	-0.968639	0.00127421
89797	NAV2	neuron navigator 2	-0.875167	0.0101137	-0.354356	0.308003	-1.4894	0.000955808	-0.968587	0.0443516
157638	FAM84B	family with sequence similarity 84 member B	0.949831	2.40083e-06	-0.265058	0.0314263	0.247537	0.0406409	-0.967351	7.72703e-05
51761	ATP8A2	ATPase phospholipid transporting 8A2	-1.41045	0.0236351	-1.33085	0.102886	-1.04625	0.0906844	-0.966646	0.414566
79616	CCNJL	cyclin J like	0.299556	0.100764	-0.466334	0.0370435	-0.199221	0.316905	-0.965112	0.00292865
100134368	LOC100134368	uncharacterized LOC100134368	-1.30883	0.23033	-1.16201	0.419982	-1.1108	0.328795	-0.963981	0.683578
148523	CIART	circadian associated repressor of transcription	-0.85081	0.0548059	-1.61785	0.00811489	-0.196348	0.647855	-0.963386	0.218177
2939	GSTA2	glutathione S-transferase alpha 2	2.4329	0.00127511	1.63525	0.0282531	-0.16365	0.850431	-0.9613	0.129236
138429	PIP5KL1	phosphatidylinositol-4-phosphate 5-kinase like 1	-1.05664	0.0361781	-1.60156	0.0170865	-0.416112	0.379584	-0.961031	0.286069
9709	HERPUD1	homocysteine inducible ER protein with ubiquitin like domain 1	0.396674	0.00518101	-0.132989	0.33459	-0.428551	0.00677263	-0.958214	0.00026826
400720	ZNF772	zinc finger protein 772	-0.716059	0.0551657	-1.0639	0.0343373	-0.607213	0.12313	-0.955051	0.137854
9300	SNORD28	small nucleolar RNA, C/D box 28	2.40296	0.00210549	0.463136	0.461467	0.985299	0.199358	-0.954528	0.163692
771	CA12	carbonic anhydrase 12	0.805904	0.0800303	-2.01902	0.000480069	1.87294	0.00145009	-0.951982	0.141512
100507135	SPART-AS1	SPART antisense RNA 1	-0.520601	0.60504	-0.432992	0.752231	-1.03922	0.354306	-0.951613	0.616186
727800	RNF208	ring finger protein 208	-0.34175	0.251346	-0.617081	0.119051	-0.674371	0.0583401	-0.949701	0.0611694
6029	RN7SL1	RNA, 7SL, cytoplasmic 1	-0.37637	0.355104	-1.20935	0.021843	-0.115909	0.794583	-0.948889	0.160961
58985	IL22RA1	interleukin 22 receptor subunit alpha 1	0.40762	0.16171	-0.221071	0.544186	-0.318313	0.351116	-0.947003	0.0365409
4582	MUC1	mucin 1, cell surface associated	-0.914438	0.000157211	-0.953556	0.00017305	-0.907439	0.000444542	-0.946557	0.00194907
5577	PRKAR2B	protein kinase cAMP-dependent type II regulatory subunit beta	0.375455	0.0353532	1.04658	0.00077398	-1.61579	5.60917e-05	-0.944664	0.00228646
388611	CD164L2	CD164 molecule like 2	-0.877648	0.201918	-2.50899	0.00552355	0.692176	0.261284	-0.939168	0.470773
8738	CRADD	CASP2 and RIPK1 domain containing adaptor with death domain	-0.0632307	0.841974	-0.197099	0.609173	-0.805117	0.0302924	-0.938985	0.0478512
9737	GPRASP1	G protein-coupled receptor associated sorting protein 1	-0.309804	0.659003	0.155647	0.881687	-1.40434	0.101558	-0.938891	0.429499
5800	PTPRO	protein tyrosine phosphatase, receptor type O	-0.123812	0.841216	-1.01588	0.135267	-0.0453099	0.94539	-0.937376	0.319605
29118	DDX25	DEAD-box helicase 25	-0.273019	0.79381	-0.853919	0.474289	-0.35507	0.745806	-0.935969	0.607941
79830	ZMYM1	zinc finger MYM-type containing 1	0.843975	0.000346491	0.700445	0.00459898	-0.792315	0.00279167	-0.935845	0.00229155
28965	SLC27A6	solute carrier family 27 member 6	1.32643	0.000157302	0.475494	0.10291	-0.0845399	0.791537	-0.935476	0.00833199
57082	KNL1	kinetochore scaffold 1	1.76153	0.000265538	1.64806	0.00146055	-0.820948	0.0608457	-0.934419	0.0618256
100506193	NA	NA	0.29778	0.874424	-1.03972	0.599393	0.403435	0.833287	-0.93406	0.785596
2300	FOXL1	forkhead box L1	-1.88279	0.00652323	-2.27633	0.00941814	-0.538943	0.315095	-0.932483	0.464156
1375	CPT1B	carnitine palmitoyltransferase 1B	-1.59078	0.00167243	-1.49814	0.0154061	-1.02492	0.0243587	-0.932292	0.248642
339541	ARMH1	armadillo-like helical domain containing 1	-0.47641	0.645884	-0.377262	0.787514	-1.02956	0.367409	-0.930411	0.62982
114757	CYGB	cytoglobin	-1.39786	0.00166659	-0.7328	0.170611	-1.59451	0.00263267	-0.929451	0.184364
83648	FAM167A	family with sequence similarity 167 member A	1.36954	7.35179e-05	1.82529	0.000135096	-1.38338	0.00173948	-0.927632	0.00715115
64753	CCDC136	coiled-coil domain containing 136	0.388114	0.160912	-0.277407	0.413278	-0.26142	0.418206	-0.926942	0.0329283
124976	SPNS2	sphingolipid transporter 2	-0.278114	0.695892	-1.01959	0.214863	-0.185397	0.808631	-0.926868	0.437284
3221	HOXC4	homeobox C4	-1.82474	0.00382031	-2.04985	0.00919057	-0.701226	0.160738	-0.92633	0.398024
30837	SOCS7	suppressor of cytokine signaling 7	0.130009	0.745077	0.396223	0.438922	-1.18878	0.0238474	-0.922571	0.118306
643854	CTAGE9	CTAGE family member 9	-0.0859057	0.948654	-0.797459	0.566327	-0.209716	0.877024	-0.921269	0.666268
92797	HELB	DNA helicase B	-0.224504	0.519133	0.199371	0.704683	-1.34504	0.0100731	-0.921165	0.107479
150786	RAB6D	RAB6D, member RAS oncogene family	0.310589	0.50682	-0.355402	0.532784	-0.253556	0.638528	-0.919548	0.195423
4297	KMT2A	lysine methyltransferase 2A	-0.487547	0.353951	0.211677	0.74886	-1.61858	0.0142068	-0.919355	0.266946
91151	TIGD7	tigger transposable element derived 7	-0.638577	0.027875	-0.74594	0.0513265	-0.811895	0.0183941	-0.919258	0.0582314
221458	KIF6	kinesin family member 6	0.222352	0.727385	-0.669466	0.353235	-0.0235249	0.974772	-0.915343	0.353547
388559	ZNF888	zinc finger protein 888	-0.0101368	0.97784	-0.394041	0.321183	-0.531191	0.146328	-0.915095	0.0703217
163051	ZNF709	zinc finger protein 709	-0.18408	0.734184	0.134035	0.868555	-1.23024	0.069168	-0.912127	0.294448
692223	SNORD97	small nucleolar RNA, C/D box 97	-1.32802	0.0845639	-1.3664	0.164641	-0.870943	0.259936	-0.909319	0.55682
55531	ELMOD1	ELMO domain containing 1	0.602806	0.167532	0.49154	0.38498	-0.797201	0.153094	-0.908467	0.154542
342346	C16orf96	chromosome 16 open reading frame 96	-0.203667	0.808349	-0.342796	0.744311	-0.76881	0.38699	-0.907939	0.513659
84904	ARHGEF39	Rho guanine nucleotide exchange factor 39	1.93072	1.04204e-06	1.14266	0.000194903	-0.11774	0.618762	-0.905798	0.00243668
55389	NA	NA	0.727877	0.175666	0.148096	0.837164	-0.325285	0.625101	-0.905067	0.24178
80216	ALPK1	alpha kinase 1	-1.03383	4.66346e-05	-0.51651	0.029584	-1.42132	3.35709e-05	-0.904	0.0053292
220134	SKA1	spindle and kinetochore associated complex subunit 1	2.61139	1.35428e-08	1.20957	1.01243e-05	0.499402	0.0139864	-0.902423	0.000414267
730236	NA	NA	-1.50804	0.01986	-1.71993	0.0337859	-0.688228	0.238997	-0.900113	0.445657
84791	LINC00467	long intergenic non-protein coding RNA 467	-0.148171	0.805273	-0.404369	0.571057	-0.639711	0.311804	-0.895908	0.335251
7060	THBS4	thrombospondin 4	-1.18001	0.175006	-1.60184	0.135734	-0.473026	0.587035	-0.894856	0.611593
767846	PFN1P2	profilin 1 pseudogene 2	-0.235088	0.743056	-0.582937	0.501129	-0.54648	0.477067	-0.894329	0.451555
4289	MKLN1	muskelin 1	-0.234759	0.266858	0.125897	0.618387	-1.25188	0.000311641	-0.891222	0.0114183
9924	PAN2	poly(A) specific ribonuclease subunit PAN2	-0.748906	0.00551024	0.24038	0.407647	-1.87287	5.76405e-05	-0.883582	0.0231958
79940	LINC00472	long intergenic non-protein coding RNA 472	0.5636	0.429148	1.01481	0.290743	-1.3344	0.158277	-0.883192	0.424665
100133172	FAM66A	family with sequence similarity 66 member A	-1.27405	0.0646501	-0.532037	0.574718	-1.62214	0.0447875	-0.880132	0.509348
387597	ILDR2	immunoglobulin like domain containing receptor 2	1.74634	0.0755789	1.23599	0.284649	-0.367156	0.780827	-0.877507	0.48848
7852	CXCR4	C-X-C motif chemokine receptor 4	-2.53648	0.0106146	-2.6241	0.0262109	-0.787861	0.29896	-0.875485	0.664883
147744	TMEM190	transmembrane protein 190	-0.293068	0.743563	-1.49506	0.125096	0.326939	0.708894	-0.87505	0.576527
158038	LINGO2	leucine rich repeat and Ig domain containing 2	1.03962	0.0321591	-0.0606448	0.917159	0.225339	0.679719	-0.874927	0.164793
23345	SYNE1	spectrin repeat containing nuclear envelope protein 1	-0.798998	0.0171746	0.305936	0.492076	-1.97972	0.000498863	-0.874788	0.0932553
57717	PCDHB16	protocadherin beta 16	1.62185	0.0975868	-0.475467	0.627625	1.22344	0.247492	-0.87388	0.515459
5608	MAP2K6	mitogen-activated protein kinase kinase 6	3.11615	0.0057796	1.82465	0.085084	0.418768	0.747053	-0.872733	0.400219
8581	LY6D	lymphocyte antigen 6 family member D	-1.39178	0.167965	-1.60387	0.199721	-0.660061	0.507406	-0.872157	0.687817
119	ADD2	adducin 2	0.763339	0.000748664	0.666005	0.00769907	-0.774286	0.00406184	-0.871619	0.00327497
338817	LINC01252	long intergenic non-protein coding RNA 1252	-1.62886	0.0420301	-1.46961	0.14018	-1.03043	0.180539	-0.871182	0.588914
51313	FAM198B	family with sequence similarity 198 member B	-0.0718888	0.715922	0.779819	0.0107587	-1.72219	7.09009e-05	-0.87048	0.00822119
25961	NUDT13	nudix hydrolase 13	-0.175983	0.680996	0.397627	0.509936	-1.44249	0.0180241	-0.868878	0.19771
26227	PHGDH	phosphoglycerate dehydrogenase	1.71799	1.10537e-06	1.00954	0.00017305	-0.15966	0.394036	-0.868113	0.00314738
84197	POMK	protein-O-mannose kinase	0.54036	0.264893	0.422584	0.515246	-0.748417	0.230068	-0.866193	0.229204
23037	PDZD2	PDZ domain containing 2	-0.630472	0.14568	-0.426254	0.395708	-1.06856	0.0328758	-0.864345	0.204855
92591	ASB16	ankyrin repeat and SOCS box containing 16	-0.384257	0.402422	-0.355968	0.574718	-0.892225	0.106894	-0.863936	0.275419
9315	NREP	neuronal regeneration related protein	0.554619	0.136008	-0.536664	0.198228	0.232418	0.57631	-0.858865	0.110757
285753	CEP57L1	centrosomal protein 57 like 1	0.993422	0.000148577	0.360005	0.0982293	-0.224525	0.299242	-0.857942	0.00380041
9299	SNORD30	small nucleolar RNA, C/D box 30	1.49719	0.0609543	0.413624	0.642685	0.22636	0.820005	-0.857203	0.400219
2827	GPR3	G protein-coupled receptor 3	1.69127	0.0100303	0.789016	0.235731	0.0455953	0.955411	-0.856663	0.232667
23112	TNRC6B	trinucleotide repeat containing 6B	-0.428963	0.0149043	-0.597247	0.00559364	-0.687796	0.00208928	-0.85608	0.00346883
56099	PCDHGB7	protocadherin gamma subfamily B, 7	-4.28867	0.000148872	-2.91576	0.00893288	-2.22883	0.00416454	-0.855923	0.643054
51450	PRRX2	paired related homeobox 2	-3.81559	0.00576467	-2.79662	0.065862	-1.8749	0.0656645	-0.855923	0.77404
63920	ZBED8	zinc finger BED-type containing 8	-0.207093	0.391684	-0.306085	0.326552	-0.75619	0.0170921	-0.855182	0.0354493
9976	CLEC2B	C-type lectin domain family 2 member B	-3.39982	0.00143583	-2.645	0.0329587	-1.60905	0.0311736	-0.854232	0.69654
440	ASNS	asparagine synthetase (glutamine-hydrolyzing)	0.85889	1.79661e-05	-0.0768529	0.576509	0.0816408	0.540295	-0.854102	0.000455675
6525	SMTN	smoothelin	0.475608	0.00181474	0.0320857	0.839766	-0.410541	0.0110034	-0.854063	0.000579818
341676	NEK5	NIMA related kinase 5	-0.673219	0.576569	-0.951782	0.516872	-0.572771	0.655852	-0.851334	0.725351
164668	APOBEC3H	apolipoprotein B mRNA editing enzyme catalytic subunit 3H	-1.02171	0.0152451	-1.64547	0.00353603	-0.226927	0.544011	-0.850683	0.226089
56521	DNAJC12	DnaJ heat shock protein family (Hsp40) member C12	-0.850927	0.0513788	0.0696757	0.922941	-1.77081	0.00665469	-0.850211	0.264222
7153	TOP2A	DNA topoisomerase II alpha	1.37489	4.14061e-07	1.32079	1.05682e-06	-0.796076	8.89624e-05	-0.850175	0.000662241
100506973	NA	NA	0.94231	0.203648	-0.0785603	0.933173	0.173444	0.849626	-0.847426	0.432717
132320	SCLT1	sodium channel and clathrin linker 1	0.948645	0.000136403	-0.0950626	0.631242	0.196295	0.310088	-0.847412	0.00325079
1298	COL9A2	collagen type IX alpha 2 chain	1.0536	0.00564922	0.684109	0.101059	-0.477758	0.259432	-0.847244	0.0581485
901	CCNG2	cyclin G2	-1.35369	1.85994e-07	-0.848642	3.32399e-05	-1.35096	1.46308e-06	-0.845913	0.000414267
79019	CENPM	centromere protein M	1.69674	0.000329844	0.524212	0.157174	0.326642	0.412139	-0.845884	0.0644617
677	ZFP36L1	ZFP36 ring finger protein like 1	-0.115935	0.425737	-0.881712	0.000125038	-0.078438	0.607018	-0.844215	0.00179627
5347	PLK1	polo like kinase 1	2.0001	1.3502e-08	1.24075	1.33599e-06	-0.0848187	0.494096	-0.84417	0.000395533
134266	GRPEL2	GrpE like 2, mitochondrial	1.40766	8.64661e-07	0.47415	0.00642829	0.0899757	0.55768	-0.843532	0.000913455
100507156	LOC100507156	uncharacterized LOC100507156	1.06499	0.115886	0.597832	0.466892	-0.376296	0.660525	-0.843453	0.377863
9787	DLGAP5	DLG associated protein 5	1.33121	1.66332e-06	1.07732	2.46246e-05	-0.589298	0.00279702	-0.843188	0.00122651
1464	CSPG4	chondroitin sulfate proteoglycan 4	-1.5097	0.0150675	-0.81663	0.299032	-1.5361	0.0254857	-0.843025	0.457343
645644	FLJ42627	uncharacterized LOC645644	-0.253893	0.687048	-0.820226	0.269592	-0.274774	0.683928	-0.841107	0.427005
23506	BICRAL	BRD4 interacting chromatin remodeling complex associated protein like	0.213308	0.543756	0.479124	0.261651	-1.10472	0.016361	-0.838906	0.108645
100423020	MIR4258	microRNA 4258	0.0590467	0.962599	0.479605	0.753148	-1.25918	0.344019	-0.838625	0.672616
7903	ST8SIA4	ST8 alpha-N-acetyl-neuraminide alpha-2,8-sialyltransferase 4	-0.257697	0.75223	-1.54381	0.0822248	0.450657	0.560868	-0.835458	0.547777
100507145	NA	NA	1.84584	0.0399952	0.758524	0.421914	0.251919	0.819386	-0.835397	0.455046
100506476	LOC100506476	uncharacterized LOC100506476	-0.828006	0.192582	-1.85045	0.0199906	0.188149	0.763969	-0.834296	0.479977
143282	FGFBP3	fibroblast growth factor binding protein 3	0.368492	0.432627	-0.0250191	0.97055	-0.440673	0.431421	-0.834184	0.232445
407014	MIR25	microRNA 25	0.700095	0.35638	-0.468377	0.582046	0.334687	0.699431	-0.833784	0.473782
3487	IGFBP4	insulin like growth factor binding protein 4	1.06623	0.0855143	1.25429	0.129702	-1.02121	0.224631	-0.833149	0.317545
23224	SYNE2	spectrin repeat containing nuclear envelope protein 2	-2.6026	0.000126562	0.529901	0.258214	-3.96285	2.10859e-05	-0.830342	0.211245
440590	ZYG11A	zyg-11 family member A, cell cycle regulator	1.51795	0.109786	0.795158	0.464002	-0.1073	0.931456	-0.830087	0.534405
100292409	NA	NA	0.538246	0.566945	0.481182	0.693443	-0.772803	0.50211	-0.829867	0.58795
5198	PFAS	phosphoribosylformylglycinamidine synthase	1.42602	0.000177011	0.415842	0.159668	0.180646	0.546842	-0.82953	0.0370665
388646	GBP7	guanylate binding protein 7	-2.38775	0.010009	-2.28647	0.0399919	-0.929247	0.210202	-0.827971	0.66261
7058	THBS2	thrombospondin 2	-0.947179	0.0564302	-0.748018	0.237391	-1.025	0.0625351	-0.825837	0.3497
391059	FRRS1	ferric chelate reductase 1	0.0581224	0.801422	0.931757	0.0094929	-1.6993	0.000236585	-0.825667	0.0199182
10252	SPRY1	sprouty RTK signaling antagonist 1	3.25591	4.31212e-05	1.63681	0.00374327	0.794289	0.213933	-0.824806	0.0608577
100506642	NA	NA	-0.155866	0.816295	-1.39584	0.0560517	0.415176	0.511986	-0.824798	0.439209
22900	CARD8	caspase recruitment domain family member 8	-0.901495	0.000733431	-1.03579	0.0012412	-0.69034	0.00763776	-0.824632	0.024665
1259	CNGA1	cyclic nucleotide gated channel alpha 1	-0.0886425	0.877227	0.88662	0.240735	-1.7992	0.021697	-0.823942	0.334065
57761	TRIB3	tribbles pseudokinase 3	1.19159	3.08833e-05	-0.593212	0.0063863	0.961583	0.000523805	-0.823219	0.00481328
2775	GNAO1	G protein subunit alpha o1	0.660054	0.335455	-0.142983	0.872327	-0.0193868	0.982407	-0.822423	0.436959
440253	WHAMMP2	WAS protein homolog associated with actin, golgi membranes and microtubules pseudogene 2	0.051666	0.91393	-0.257428	0.639945	-0.513291	0.296308	-0.822385	0.219109
149076	ZNF362	zinc finger protein 362	0.498634	0.00404836	0.209664	0.220791	-0.531847	0.00723577	-0.820818	0.00218051
143666	LOC143666	uncharacterized LOC143666	-0.39469	0.505618	-2.02254	0.00573289	0.807393	0.143042	-0.820461	0.421604
55900	ZNF302	zinc finger protein 302	-0.289153	0.297659	-0.980417	0.0097366	-0.128199	0.670688	-0.819463	0.0760196
89839	ARHGAP11B	Rho GTPase activating protein 11B	0.87507	0.0394514	0.521505	0.298125	-0.464747	0.362854	-0.818312	0.143092
8847	DLEU2	deleted in lymphocytic leukemia 2	2.23502	9.5529e-05	1.07845	0.0160462	0.338375	0.492385	-0.8182	0.0481655
57524	CASKIN1	CASK interacting protein 1	-1.47948	0.0612398	-1.30064	0.188895	-0.996649	0.204414	-0.81781	0.609968
100505773	NA	NA	0.299735	0.69911	-0.99902	0.216799	0.481377	0.539682	-0.817378	0.50225
29798	C2orf27A	chromosome 2 open reading frame 27A	-0.320972	0.655118	-0.393156	0.668532	-0.744637	0.34288	-0.816821	0.512095
255324	EPGN	epithelial mitogen	0.918463	0.00120551	-0.0463257	0.869126	0.147974	0.563442	-0.816815	0.0166547
693199	MIR614	microRNA 614	2.0094	5.76406e-06	2.18856	3.30832e-05	-0.995886	0.0137275	-0.816719	0.0114193
54332	GDAP1	ganglioside induced differentiation associated protein 1	0.770041	0.00167243	0.171017	0.464814	-0.216736	0.350961	-0.81576	0.0089987
56477	CCL28	C-C motif chemokine ligand 28	-0.026573	0.952977	0.165532	0.76777	-1.00767	0.0486023	-0.815569	0.18889
650669	GAS6-AS1	GAS6 antisense RNA 1	-1.26638	0.0219637	-2.16023	0.00336265	0.0793248	0.875293	-0.814527	0.413218
154881	KCTD7	potassium channel tetramerization domain containing 7	-1.37328	0.000616704	-0.720821	0.0988958	-1.46479	0.00143331	-0.812328	0.153975
79822	ARHGAP28	Rho GTPase activating protein 28	4.60363	1.01888e-05	4.36656	7.97132e-05	-0.57397	0.53118	-0.811047	0.0433598
220869	CBWD5	COBW domain containing 5	0.239709	0.303789	-0.175784	0.542163	-0.39463	0.147338	-0.810123	0.0285444
1830	DSG3	desmoglein 3	-2.76176	2.08912e-07	-2.02901	1.0152e-05	-1.54287	7.15369e-05	-0.810114	0.037432
55646	LYAR	Ly1 antibody reactive	2.01579	6.07605e-05	-0.167099	0.635524	1.37583	0.00249534	-0.807052	0.0811298
11209	MST1P2	macrophage stimulating 1 pseudogene 2	-1.18958	0.000309262	-0.611259	0.0752844	-1.38492	0.000498252	-0.806604	0.0668508
1944	EFNA3	ephrin A3	0.333422	0.146536	0.414743	0.164497	-0.887265	0.00853755	-0.805944	0.024665
100506020	ARAP1-AS2	ARAP1 antisense RNA 2	1.50757	0.224069	0.913187	0.530245	-0.210227	0.899074	-0.804609	0.667287
205717	USF3	upstream transcription factor family member 3	-0.571133	0.113714	0.0279226	0.95667	-1.40263	0.0049349	-0.803575	0.160246
116443	GRIN3A	glutamate ionotropic receptor NMDA type subunit 3A	-0.377453	0.555898	-0.0348995	0.970999	-1.1457	0.127692	-0.80315	0.463849
100505787	NA	NA	-0.0561448	0.904465	-0.0398461	0.948313	-0.818544	0.109535	-0.802245	0.227
1268	CNR1	cannabinoid receptor 1	-2.27761	0.0104485	-1.42631	0.178941	-1.65337	0.0484072	-0.802072	0.653935
2525	FUT3	fucosyltransferase 3 (Lewis blood group)	-1.8851	0.00048195	-2.6002	0.000255932	-0.0865639	0.806341	-0.801668	0.33487
654320	SNORA8	small nucleolar RNA, H/ACA box 8	0.702737	0.204429	-0.092546	0.898439	-0.00455621	0.994994	-0.799839	0.319605
204010	RPSAP52	ribosomal protein SA pseudogene 52	-0.333583	0.80421	-3.21343	0.0177728	2.08203	0.0623639	-0.797808	0.75555
11113	CIT	citron rho-interacting serine/threonine kinase	1.11549	0.00531789	1.61084	0.00172533	-1.29309	0.00777411	-0.797743	0.113706
4943	TBC1D25	TBC1 domain family member 25	-0.7769	0.000183949	-0.776616	0.000790744	-0.795242	0.000519982	-0.794958	0.00416977
641298	SMG1P1	SMG1 pseudogene 1	0.253837	0.733267	0.602634	0.528578	-1.14346	0.203448	-0.794667	0.500194
656	BMP8B	bone morphogenetic protein 8b	0.747914	0.146754	0.0994879	0.883619	-0.146155	0.821076	-0.794582	0.278866
100507618	NA	NA	-0.786783	0.260832	-0.413817	0.687634	-1.16687	0.159435	-0.793906	0.576998
100506147	NA	NA	-0.785285	0.16032	-0.626132	0.38781	-0.952538	0.127785	-0.793386	0.437843
85301	COL27A1	collagen type XXVII alpha 1 chain	-0.775523	0.0725563	0.170932	0.799035	-1.73963	0.00711777	-0.793176	0.289148
56062	KLHL4	kelch like family member 4	-4.79669	8.5922e-06	-4.08937	0.000322149	-1.49977	0.00142018	-0.792455	0.624244
100505865	LINC00920	long intergenic non-protein coding RNA 920	0.629147	0.362144	1.236	0.190787	-1.39908	0.13881	-0.792232	0.453593
147727	ILF3-DT	ILF3 divergent tranacript	-1.04842	0.00603324	-1.53217	0.00213935	-0.308369	0.346247	-0.792113	0.179852
192683	SCAMP5	secretory carrier membrane protein 5	1.09772	0.0215696	0.486785	0.349145	-0.180084	0.752392	-0.791021	0.171186
22807	IKZF2	IKAROS family zinc finger 2	-1.68177	3.34274e-05	-0.23531	0.51197	-2.23639	3.65923e-05	-0.789926	0.081911
440823	MIAT	myocardial infarction associated transcript	0.294983	0.435351	-1.17074	0.00982168	0.675962	0.0900181	-0.789759	0.162078
7462	LAT2	linker for activation of T cells family member 2	-1.67008	3.69191e-05	-2.98504	1.89057e-06	0.525312	0.0243587	-0.789647	0.114466
7916	PRRC2A	proline rich coiled-coil 2A	-0.843334	0.663715	-2.01103	0.329667	0.378488	0.84151	-0.789208	0.852882
5063	PAK3	p21 (RAC1) activated kinase 3	-1.14653	0.00261232	-0.954365	0.0342843	-0.981344	0.0119144	-0.789175	0.175042
6781	STC1	stanniocalcin 1	-0.178473	0.491483	-1.94086	2.26447e-05	0.97331	0.00276586	-0.789079	0.0528498
5118	PCOLCE	procollagen C-endopeptidase enhancer	-1.56744	0.0031902	-1.16528	0.0624106	-1.19086	0.0204782	-0.788694	0.37523
100505630	NA	NA	0.449415	0.457425	-0.727244	0.273755	0.389253	0.55446	-0.787406	0.398321
8161	COIL	coilin	0.561406	0.000683722	0.0442033	0.778663	-0.269584	0.0707537	-0.786786	0.0010226
22874	PLEKHA6	pleckstrin homology domain containing A6	-1.9661	7.72271e-07	-2.41247	4.41022e-07	-0.339922	0.093016	-0.786286	0.0128325
100506177	NA	NA	0.807265	0.134273	-0.586905	0.298125	0.607924	0.29751	-0.786247	0.298671
1842	ECM2	extracellular matrix protein 2	0.448241	0.62701	0.899093	0.450496	-1.23705	0.285088	-0.7862	0.598244
26471	NUPR1	nuclear protein 1, transcriptional regulator	-1.36216	0.000550139	-1.0709	0.0086454	-1.0773	0.00494201	-0.786038	0.115727
10333	TLR6	toll like receptor 6	-0.967342	0.0292993	-0.247041	0.694584	-1.50574	0.0103441	-0.78544	0.305931
994	CDC25B	cell division cycle 25B	-0.974637	2.25911e-05	-1.69959	6.51646e-07	-0.0588937	0.702024	-0.783851	0.0023194
84443	FRMPD3	FERM and PDZ domain containing 3	2.32639	0.0156612	2.18897	0.0384796	-0.645326	0.568896	-0.782751	0.486221
9201	DCLK1	doublecortin like kinase 1	0.659447	0.539498	-1.43429	0.180569	1.31269	0.218995	-0.781043	0.665608
100506458	NA	NA	-0.918056	0.364456	-0.227699	0.884501	-1.4711	0.216789	-0.780746	0.71771
408186	OVOS	alpha-2-macroglobulin like 1 pseudogene	1.15716	0.0956265	-0.873175	0.193137	1.24994	0.0928001	-0.78039	0.420794
701	BUB1B	BUB1 mitotic checkpoint serine/threonine kinase B	2.20842	1.10772e-07	1.80586	1.56067e-06	-0.377044	0.0584718	-0.779612	0.00395378
924	CD7	CD7 molecule	-2.1829	0.017732	-3.63793	0.00214269	0.675572	0.289165	-0.779452	0.685613
100507475	IDH1-AS1	IDH1 antisense RNA 1	1.24627	0.282589	-1.15603	0.295738	1.62302	0.177939	-0.779278	0.670035
126375	ZNF792	zinc finger protein 792	-0.0177159	0.96232	-0.181791	0.666804	-0.614854	0.109022	-0.778928	0.119849
4901	NRL	neural retina leucine zipper	-0.986788	0.329177	-1.80998	0.12589	0.0448961	0.965849	-0.778293	0.713289
100289373	UBAC2-AS1	UBAC2 antisense RNA 1	0.940464	0.0804804	-0.624053	0.256191	0.786262	0.171408	-0.778255	0.295343
8448	DOC2A	double C2 domain alpha	-1.58326	0.000599199	-0.798548	0.118358	-1.56254	0.00205057	-0.777827	0.256201
284085	KRT18P55	keratin 18 pseudogene 55	2.76624	0.000765422	1.09704	0.0827431	0.891484	0.250533	-0.777722	0.223884
100130357	LOC100130357	uncharacterized LOC100130357	-0.537037	0.198984	-0.0997722	0.874277	-1.21443	0.0262796	-0.777161	0.272304
55619	DOCK10	dedicator of cytokinesis 10	3.30996	0.000285504	1.19092	0.0483133	1.34197	0.10131	-0.777064	0.170358
93	ACVR2B	activin A receptor type 2B	-0.551558	0.0221129	-0.0643234	0.84102	-1.26425	0.000674242	-0.777016	0.0391074
146956	EME1	essential meiotic structure-specific endonuclease 1	2.21593	1.62082e-06	1.5443	8.06146e-05	-0.10537	0.731371	-0.776996	0.00869878
55056	GABPB1-IT1	GABPB1 intronic transcript	-2.53827	1.11146e-06	-2.02628	8.06146e-05	-1.28858	0.000240529	-0.776585	0.132917
157869	SBSPON	somatomedin B and thrombospondin type 1 domain containing	-0.326583	0.637764	-0.839747	0.289398	-0.263139	0.720981	-0.776304	0.513535
26822	SNORD14A	small nucleolar RNA, C/D box 14A	0.653638	0.484011	-0.00475488	0.996869	-0.117816	0.919844	-0.776209	0.608794
84842	HPDL	4-hydroxyphenylpyruvate dioxygenase like	1.94339	0.000270938	-1.18082	0.00197317	2.34826	0.000197879	-0.775949	0.0758589
125950	RAVER1	ribonucleoprotein, PTB binding 1	0.920909	0.00286237	0.441098	0.125405	-0.29607	0.286426	-0.77588	0.0464968
442247	RFPL4B	ret finger protein like 4B	3.8688	0.000508504	3.20997	0.00398914	-0.117006	0.924363	-0.775841	0.367161
245	ALOX12P2	arachidonate 12-lipoxygenase pseudogene 2	-0.729892	0.0126196	-0.730928	0.0439295	-0.774247	0.0180481	-0.775283	0.0927262
56999	ADAMTS9	ADAM metallopeptidase with thrombospondin type 1 motif 9	4.385	3.81747e-07	4.31099	3.34791e-06	-0.700184	0.22595	-0.774194	0.0208744
125113	KRT222	keratin 222	0.572869	0.274146	0.60281	0.370912	-0.803748	0.228585	-0.773806	0.317545
285643	KIF4B	kinesin family member 4B	1.39427	0.000835447	1.17152	0.00998535	-0.548461	0.210112	-0.771212	0.0568049
100507317	NA	NA	-0.788887	0.33424	-1.16186	0.244614	-0.398067	0.642913	-0.771035	0.636135
643382	TMEM253	transmembrane protein 253	-0.561009	0.218597	-1.10339	0.0521873	-0.228314	0.633984	-0.770691	0.32519
162681	C18orf54	chromosome 18 open reading frame 54	1.39392	4.62648e-05	1.36424	0.000332593	-0.740714	0.0218783	-0.770396	0.013587
283922	LOC283922	pyruvate dehydrogenase phosphatase regulatory subunit pseudogene	0.213158	0.674513	-0.310663	0.609914	-0.246265	0.66805	-0.770085	0.312567
29968	PSAT1	phosphoserine aminotransferase 1	2.08034	4.28585e-08	0.249663	0.0935525	1.06192	4.53325e-05	-0.768755	0.00195837
57165	GJC2	gap junction protein gamma 2	-1.01337	0.0950061	-2.1933	0.00601018	0.41167	0.437341	-0.768262	0.514006
5337	PLD1	phospholipase D1	-1.71555	2.86911e-06	-0.636852	0.025238	-1.84679	1.40559e-05	-0.768099	0.0350083
283104	SBF2-AS1	SBF2 antisense RNA 1	1.04407	0.00181287	0.51961	0.109841	-0.241358	0.473274	-0.765822	0.0401418
23269	MGA	MGA, MAX dimerization protein	0.501307	0.178622	0.00812387	0.986952	-0.272439	0.51647	-0.765622	0.162829
79026	AHNAK	AHNAK nucleoprotein	-1.02066	0.105709	-0.348099	0.593076	-1.4378	0.0357177	-0.765242	0.425647
344405	PRORSD1P	prolyl-tRNA synthetase associated domain containing 1, pseudogene	-1.64956	0.0273624	-1.90641	0.0371492	-0.507848	0.444933	-0.764696	0.602715
140710	SOGA1	suppressor of glucose, autophagy associated 1	0.510841	0.323117	0.697871	0.248307	-0.950894	0.112203	-0.763864	0.336809
284677	SNHG28	small nucleolar RNA host gene 28	-0.704013	0.183352	-0.517899	0.453707	-0.948319	0.116793	-0.762205	0.425355
150472	CBWD2	COBW domain containing 2	-0.300289	0.163228	-0.0544463	0.859573	-1.00534	0.00208928	-0.7595	0.0335916
54891	INO80D	INO80 complex subunit D	-0.243626	0.401013	0.0783707	0.838297	-1.0812	0.00600347	-0.759204	0.0921005
5366	PMAIP1	phorbol-12-myristate-13-acetate-induced protein 1	0.937746	2.53175e-05	0.120973	0.432902	0.0584871	0.71405	-0.758286	0.00186298
3689	ITGB2	integrin subunit beta 2	0.605851	0.00045368	0.459926	0.00428728	-0.611336	0.000826201	-0.757261	0.00186298
23409	SIRT4	sirtuin 4	-1.45959	0.00728465	-1.49219	0.0226083	-0.724541	0.127614	-0.757141	0.415804
5429	POLH	DNA polymerase eta	0.486052	0.000584231	0.0613852	0.621268	-0.331908	0.0128864	-0.756575	0.00049711
253128	LINC00612	long intergenic non-protein coding RNA 612	-1.82287	0.0721751	-1.25	0.333904	-1.32939	0.189372	-0.756514	0.740021
5723	PSPH	phosphoserine phosphatase	1.4784	8.52176e-06	0.25819	0.20038	0.464871	0.0394303	-0.755338	0.00900683
219539	YPEL4	yippee like 4	1.14775	0.0297838	1.26793	0.0586912	-0.874494	0.193871	-0.754314	0.252173
388581	C1QTNF12	C1q and TNF related 12	-0.662242	0.304328	-1.87055	0.0170408	0.455334	0.458551	-0.75297	0.523326
2905	GRIN2C	glutamate ionotropic receptor NMDA type subunit 2C	-0.801249	0.064549	-0.632959	0.241787	-0.921075	0.0587084	-0.752784	0.307866
100506894	NA	NA	-1.7285	0.0054799	-1.15353	0.119375	-1.32733	0.0280441	-0.752354	0.504309
1649	DDIT3	DNA damage inducible transcript 3	-0.434492	0.100277	-0.845495	0.0150646	-0.341105	0.220645	-0.752109	0.0799265
51308	REEP2	receptor accessory protein 2	0.34819	0.164424	-0.134478	0.664746	-0.269135	0.351733	-0.751803	0.0460088
353088	ZNF429	zinc finger protein 429	-0.935204	0.0329624	-0.887924	0.103545	-0.796014	0.0826856	-0.748734	0.31946
54492	NEURL1B	neuralized E3 ubiquitin protein ligase 1B	0.205136	0.228933	-0.0441724	0.842138	-0.49859	0.0203466	-0.747899	0.00833199
2267	FGL1	fibrinogen like 1	-3.37433	3.78958e-08	-0.344409	0.359822	-3.77742	4.64951e-07	-0.747499	0.117107
6821	SUOX	sulfite oxidase	0.296123	0.134122	-0.0558384	0.825622	-0.395338	0.0871866	-0.7473	0.0166459
6783	SULT1E1	sulfotransferase family 1E member 1	-3.4999	6.45873e-07	-3.81178	3.14083e-06	-0.435004	0.0669082	-0.746882	0.296958
4088	SMAD3	SMAD family member 3	0.907156	0.000285819	0.515812	0.0191454	-0.355153	0.0829332	-0.746497	0.0109624
79931	TNIP3	TNFAIP3 interacting protein 3	-1.20252	0.231046	-0.787444	0.547496	-1.16122	0.278941	-0.746145	0.732216
64793	CEP85	centrosomal protein 85	1.5385	0.00012363	0.962427	0.00663116	-0.169675	0.596314	-0.745752	0.0581485
65987	KCTD14	potassium channel tetramerization domain containing 14	1.04863	0.00139967	0.211494	0.475384	0.0925329	0.774344	-0.744608	0.0401418
22983	MAST1	microtubule associated serine/threonine kinase 1	-0.659315	0.297877	-0.197912	0.828647	-1.20541	0.10877	-0.744005	0.526756
23281	MTUS2	microtubule associated scaffold protein 2	0.91913	0.135123	1.3224	0.105018	-1.14496	0.161842	-0.741687	0.401332
8497	PPFIA4	PTPRF interacting protein alpha 4	5.14114	2.46948e-06	2.28644	8.50781e-05	2.11357	0.00756107	-0.741135	0.0335385
400223	NA	NA	-0.906712	0.00135697	-0.803189	0.0143144	-0.844202	0.00505231	-0.740679	0.0659867
996	CDC27	cell division cycle 27	0.326943	0.0728621	0.390939	0.0547927	-0.804205	0.00142018	-0.740209	0.0109624
55064	SPATA6L	spermatogenesis associated 6 like	-1.59684	0.000597501	-1.75356	0.00177266	-0.583092	0.087775	-0.739814	0.285277
144699	FBXL14	F-box and leucine rich repeat protein 14	1.07964	0.000141376	0.520537	0.0294265	-0.179666	0.431421	-0.738769	0.0133788
5591	PRKDC	protein kinase, DNA-activated, catalytic subunit	0.815973	0.123845	0.830539	0.13529	-0.752655	0.152796	-0.738089	0.37961
9312	KCNB2	potassium voltage-gated channel subfamily B member 2	-0.678881	0.0494877	-1.16809	0.0109487	-0.248807	0.465509	-0.738015	0.205606
140803	TRPM6	transient receptor potential cation channel subfamily M member 6	-0.203121	0.820162	-0.495096	0.640128	-0.444601	0.636758	-0.736576	0.635559
8740	TNFSF14	TNF superfamily member 14	-3.89419	7.3383e-09	-3.91423	6.81538e-08	-0.715876	0.000532311	-0.735921	0.0995703
3673	ITGA2	integrin subunit alpha 2	0.533417	0.107658	0.231475	0.536173	-0.433881	0.225825	-0.735823	0.130761
57519	STARD9	StAR related lipid transfer domain containing 9	-0.785508	0.0493412	-0.387357	0.439833	-1.13348	0.0197436	-0.735333	0.264222
8295	TRRAP	transformation/transcription domain associated protein	0.295751	0.505183	0.732004	0.137769	-1.17067	0.024193	-0.734415	0.271038
7422	VEGFA	vascular endothelial growth factor A	0.898703	0.000221788	-0.496272	0.0161416	0.661424	0.00400011	-0.733551	0.00936599
9117	SEC22C	SEC22 homolog C, vesicle trafficking protein	0.248003	0.0329241	0.07552	0.553141	-0.560512	0.000826798	-0.732994	0.000702963
10331	B3GNT3	UDP-GlcNAc:betaGal beta-1,3-N-acetylglucosaminyltransferase 3	-2.95259	3.54742e-06	-3.20028	1.47188e-05	-0.485199	0.0577009	-0.732883	0.31946
63914	LINC01590	long intergenic non-protein coding RNA 1590	-1.36844	0.0976875	-1.4539	0.149042	-0.647194	0.424633	-0.732656	0.665577
256051	ZNF549	zinc finger protein 549	0.0307927	0.939714	-0.626442	0.137025	-0.0750162	0.857572	-0.732251	0.185051
100288142	NBPF20	NBPF member 20	0.187958	0.551936	-0.196309	0.607906	-0.347799	0.324079	-0.732066	0.118478
3814	KISS1	KiSS-1 metastasis suppressor	0.5314	0.506344	0.682815	0.50689	-0.883118	0.378932	-0.731704	0.566525
100130219	NA	NA	-0.57776	0.0738682	0.023245	0.96401	-1.33261	0.00524867	-0.731605	0.174256
200879	LIPH	lipase H	-1.37784	0.000940802	-0.78304	0.0902798	-1.32595	0.00322692	-0.731156	0.233318
642819	ZNF487	zinc finger protein 487	-0.597371	0.199313	-0.841248	0.143168	-0.487146	0.32377	-0.731024	0.368383
58528	RRAGD	Ras related GTP binding D	-0.134149	0.855211	0.774968	0.429729	-1.64002	0.0813792	-0.730901	0.536294
134265	AFAP1L1	actin filament associated protein 1 like 1	0.887031	0.00059274	0.538609	0.0269107	-0.381828	0.101666	-0.73025	0.0153948
114819	CROCCP3	ciliary rootlet coiled-coil, rootletin pseudogene 3	-0.99279	0.0171103	-0.881285	0.0866768	-0.841542	0.0517563	-0.730036	0.296337
56963	RGMA	repulsive guidance molecule BMP co-receptor a	0.883614	0.000543988	1.94723	3.38375e-05	-1.79296	0.000145127	-0.729345	0.0126107
100507092	NA	NA	-1.81901	0.0448559	-0.320216	0.81993	-2.228	0.0404528	-0.729205	0.72127
100507283	LOC100507283	uncharacterized LOC100507283	-2.29067	0.00716015	-1.81631	0.0780736	-1.20339	0.0897817	-0.729028	0.681387
203197	TMEM268	transmembrane protein 268	0.84222	0.000316954	0.152126	0.435472	-0.0375175	0.859724	-0.727611	0.00692424
83758	RBP5	retinol binding protein 5	-1.25835	0.00830347	-0.0886154	0.901741	-1.89717	0.00388203	-0.727436	0.372314
201229	LYRM9	LYR motif containing 9	-1.09954	0.00680338	-1.2178	0.0153309	-0.607839	0.101843	-0.726104	0.266946
100506251	NA	NA	-0.567309	0.353936	-0.246392	0.778174	-1.04665	0.14776	-0.725736	0.520972
9928	KIF14	kinesin family member 14	1.66373	5.52727e-06	1.51146	2.82583e-05	-0.572897	0.0196135	-0.725174	0.0217731
100506079	NA	NA	-0.84714	0.0456036	0.998483	0.153943	-2.57054	0.0016929	-0.724914	0.322148
440122	NA	NA	-0.411936	0.479067	-0.708336	0.313676	-0.427159	0.496	-0.72356	0.480853
100129138	LOC100129138	THAP domain containing 3 pseudogene	-0.646013	0.590539	-0.690883	0.639488	-0.678298	0.595232	-0.723167	0.766629
100506906	NA	NA	0.675466	0.307807	0.668992	0.437267	-0.714878	0.403781	-0.721352	0.47626
100505900	NA	NA	0.571967	0.0911762	0.291548	0.467508	-0.440687	0.265349	-0.721106	0.131856
55906	ZC4H2	zinc finger C4H2-type containing	0.589784	0.0222357	0.303458	0.296377	-0.434721	0.139435	-0.721047	0.0399105
11232	POLG2	DNA polymerase gamma 2, accessory subunit	-0.29285	0.268301	-0.833178	0.0144853	-0.180592	0.520989	-0.720921	0.0882582
51366	UBR5	ubiquitin protein ligase E3 component n-recognin 5	-0.431354	0.386659	0.0927333	0.877815	-1.24445	0.0282667	-0.720364	0.353493
654319	SNORA5A	small nucleolar RNA, H/ACA box 5A	-0.136539	0.862314	0.463214	0.644558	-1.31926	0.147282	-0.719502	0.576998
4987	OPRL1	opioid related nociceptin receptor 1	-1.51154	0.0382707	-0.877959	0.338041	-1.35276	0.0750118	-0.719176	0.622687
201798	TIGD4	tigger transposable element derived 4	-0.138106	0.836085	-0.322853	0.680352	-0.534317	0.440676	-0.719064	0.496894
100506327	NA	NA	0.25259	0.529895	-0.934739	0.0390899	0.468536	0.258759	-0.718793	0.226344
92659	MAFG-DT	MAFG divergent transcript	1.02885	0.0633592	-0.70834	0.179478	1.01975	0.0863563	-0.71744	0.323606
23362	PSD3	pleckstrin and Sec7 domain containing 3	-0.718082	0.0403518	-0.0132857	0.979036	-1.42191	0.0036185	-0.717111	0.195924
7425	VGF	VGF nerve growth factor inducible	0.373744	0.514491	-1.68355	0.00786079	1.34053	0.026462	-0.716768	0.414566
25840	METTL7A	methyltransferase like 7A	-3.78168	8.4505e-08	-2.54206	1.03969e-05	-1.95636	4.07005e-05	-0.716734	0.144694
259266	ASPM	abnormal spindle microtubule assembly	0.971841	0.0112495	1.4741	0.0015455	-1.2182	0.00502538	-0.715944	0.173021
3397	ID1	inhibitor of DNA binding 1, HLH protein	-0.503461	0.111974	-2.35468	2.87234e-05	1.13532	0.00505231	-0.715905	0.133337
80830	APOL6	apolipoprotein L6	0.501367	0.00165335	-0.361129	0.0187628	0.147282	0.280607	-0.715214	0.0022426
83744	ZNF484	zinc finger protein 484	0.389285	0.354589	0.203265	0.713221	-0.529	0.298674	-0.71502	0.253708
729570	NA	NA	-1.69104	0.000398396	-1.54426	0.00440867	-0.860643	0.0225016	-0.713866	0.303701
26793	SNORD56	small nucleolar RNA, C/D box 56	0.747737	0.385299	-0.150099	0.889517	0.184213	0.860789	-0.713624	0.606033
1821	DRP2	dystrophin related protein 2	1.31765	0.0801156	1.49903	0.121969	-0.894473	0.373338	-0.713093	0.484023
6791	AURKAP1	aurora kinase A pseudogene 1	2.02087	7.17641e-05	1.49413	0.00189274	-0.186304	0.687946	-0.713054	0.0555896
57834	CYP4F11	cytochrome P450 family 4 subfamily F member 11	2.40468	3.7832e-07	1.95293	6.37832e-06	-0.260712	0.329018	-0.712466	0.00938672
343099	CCDC18	coiled-coil domain containing 18	1.52596	1.97833e-05	0.250254	0.26627	0.563596	0.0333957	-0.712113	0.0191762
641648	SNORD87	small nucleolar RNA, C/D box 87	0.796933	0.125473	-0.559565	0.293359	0.644895	0.249945	-0.711603	0.32519
284697	BTBD8	BTB domain containing 8	-1.2322	0.0354142	-0.598727	0.431717	-1.34471	0.0418611	-0.711234	0.520792
116966	WDR17	WD repeat domain 17	0.840247	0.0193885	1.0003	0.0316964	-0.87115	0.0626342	-0.711101	0.111958
51274	KLF3	Kruppel like factor 3	0.110694	0.635483	0.433831	0.0999326	-1.03413	0.00161696	-0.710994	0.0408718
332	BIRC5	baculoviral IAP repeat containing 5	1.8941	3.59467e-05	1.30857	0.00129377	-0.124957	0.721069	-0.710486	0.0724105
64172	OSGEPL1	O-sialoglycoprotein endopeptidase like 1	0.952964	0.000524421	0.552954	0.033023	-0.309023	0.221485	-0.709033	0.0188346
4649	MYO9A	myosin IXA	-0.679941	0.122693	-0.294273	0.578004	-1.0935	0.0334211	-0.707836	0.319646
2305	FOXM1	forkhead box M1	1.92996	1.69129e-05	1.88556	5.2855e-05	-0.662775	0.0408105	-0.707174	0.0705848
2069	EREG	epiregulin	1.72289	4.03609e-05	0.341211	0.200519	0.674735	0.0417562	-0.706943	0.0334967
54620	FBXL19	F-box and leucine rich repeat protein 19	-0.335111	0.138096	-0.431096	0.0986589	-0.610955	0.0217771	-0.70694	0.04527
693175	MIR590	microRNA 590	0.326927	0.64244	0.932675	0.307522	-1.31249	0.142105	-0.706745	0.52814
3868	KRT16	keratin 16	0.647926	0.052384	0.0967507	0.801836	-0.155219	0.66372	-0.706394	0.137034
80022	MYO15B	myosin XVB	-2.94081	7.57471e-06	-1.57297	0.00844998	-2.07417	0.000182697	-0.706332	0.386321
100302111	MIR1184-1	microRNA 1184-1	-0.0911221	0.880913	-0.450828	0.502643	-0.346275	0.579103	-0.705981	0.442332
54933	RHBDL2	rhomboid like 2	-0.649862	0.138407	-0.845179	0.125684	-0.51044	0.271407	-0.705757	0.363641
100507405	NA	NA	4.37905	5.43501e-05	3.01883	0.00077393	0.654638	0.485888	-0.705583	0.162829
57507	ZNF608	zinc finger protein 608	-2.30362	8.74777e-06	-0.691704	0.0925436	-2.31652	5.27849e-05	-0.704599	0.196411
219790	RTKN2	rhotekin 2	2.24509	3.25336e-07	1.93166	3.89316e-06	-0.390785	0.111939	-0.704217	0.00914947
4325	MMP16	matrix metallopeptidase 16	0.884622	0.125735	0.950766	0.189388	-0.770206	0.29616	-0.704062	0.393482
65979	PHACTR4	phosphatase and actin regulator 4	0.2427	0.0496592	-0.164877	0.212069	-0.295883	0.0320946	-0.70346	0.00150321
100288553	NA	NA	-1.79901	0.0376934	-0.881169	0.428825	-1.62127	0.0749136	-0.70343	0.700085
23228	PLCL2	phospholipase C like 2	2.08579	0.042508	0.983568	0.342967	0.400036	0.745806	-0.702187	0.590497
100506266	NA	NA	-0.0151734	0.969922	0.368983	0.434408	-1.08601	0.0247253	-0.701858	0.195423
221395	ADGRF5	adhesion G protein-coupled receptor F5	4.07707	0.000235293	1.75344	0.0323626	1.62191	0.109535	-0.701721	0.365613
25758	KIAA1549L	KIAA1549 like	0.0463941	0.953969	0.282752	0.764107	-0.937981	0.260979	-0.701623	0.555196
23036	ZNF292	zinc finger protein 292	0.00113755	0.997001	0.00729054	0.980399	-0.707604	0.0114805	-0.701451	0.0410915
100129794	SLC25A21-AS1	SLC25A21 antisense RNA 1	-0.917647	0.0952533	-0.773261	0.263576	-0.845431	0.150342	-0.701045	0.494097
54809	SAMD9	sterile alpha motif domain containing 9	-1.19137	0.00321473	-1.71418	0.00067538	-0.177766	0.612447	-0.700579	0.205743
24137	KIF4A	kinesin family member 4A	1.3738	8.72709e-07	1.26971	5.45039e-06	-0.59649	0.00242434	-0.700578	0.00253042
8506	CNTNAP1	contactin associated protein 1	1.25214	0.000449293	1.43132	0.000722869	-0.879681	0.0177111	-0.700496	0.063031
54800	KLHL24	kelch like family member 24	-2.70132	2.86074e-07	-1.36074	0.000470597	-2.04107	1.153e-05	-0.700488	0.0920862
80072	HEXA-AS1	HEXA antisense RNA 1	-1.13914	0.0691513	-0.719931	0.35817	-1.11969	0.0961305	-0.700476	0.559287
375033	PEAR1	platelet endothelial aggregation receptor 1	0.136793	0.720047	0.540906	0.271238	-1.10455	0.0309934	-0.700438	0.206182
27035	NOX1	NADPH oxidase 1	2.58403	0.0159049	1.41068	0.165128	0.473141	0.704438	-0.700212	0.548244
2057	EPOR	erythropoietin receptor	0.361109	0.242438	-0.26354	0.462858	-0.0749176	0.841558	-0.699566	0.120244
23243	ANKRD28	ankyrin repeat domain 28	-0.412725	0.0151455	0.370238	0.0407528	-1.48199	1.0138e-05	-0.699022	0.00715115
83450	DRC3	dynein regulatory complex subunit 3	-0.51927	0.290226	-0.209142	0.759241	-1.00904	0.0864231	-0.69891	0.414566
11118	BTN3A2	butyrophilin subfamily 3 member A2	-0.393783	0.00656181	-0.94875	3.26886e-05	-0.143745	0.278438	-0.698712	0.00291266
139818	DOCK11	dedicator of cytokinesis 11	0.763117	0.0183776	0.688289	0.0714672	-0.62319	0.104538	-0.698019	0.0929947
255394	TCP11L2	t-complex 11 like 2	-3.67339	0.000129892	-2.02659	0.0401073	-2.34453	0.00165183	-0.697733	0.68243
160428	ALDH1L2	aldehyde dehydrogenase 1 family member L2	1.06097	0.011184	0.814892	0.0552721	-0.451454	0.255167	-0.697534	0.217138
401232	LINC01011	long intergenic non-protein coding RNA 1011	-0.640301	0.36168	-0.823778	0.331463	-0.513649	0.491024	-0.697126	0.599616
25942	SIN3A	SIN3 transcription regulator family member A	-0.228042	0.377564	-0.143328	0.636024	-0.779717	0.0136688	-0.695002	0.0781799
28996	HIPK2	homeodomain interacting protein kinase 2	-0.978657	0.00274467	-0.639694	0.0512322	-1.03328	0.00400011	-0.694322	0.107071
375686	SPATC1	spermatogenesis and centriole associated 1	-3.32586	0.00287588	-3.05731	0.0184587	-0.962804	0.173965	-0.694252	0.776349
100133315	LOC100133315	transient receptor potential cation channel, subfamily C, member 2-like	1.4361	0.0241493	0.0401161	0.954088	0.702858	0.297381	-0.693129	0.376919
406886	MIRLET7D	microRNA let-7d	0.796967	0.276576	-0.915431	0.21082	1.01982	0.183672	-0.692575	0.539113
2649	NR6A1	nuclear receptor subfamily 6 group A member 1	-0.459571	0.575427	-0.960742	0.308525	-0.190777	0.830371	-0.691949	0.653031
9705	ST18	ST18, C2H2C-type zinc finger	-2.47538	0.0335853	-2.48653	0.0746198	-0.680486	0.474031	-0.691637	0.801012
51529	ANAPC11	anaphase promoting complex subunit 11	0.287277	0.533129	-0.509853	0.300326	0.106839	0.833287	-0.690291	0.321368
100506779	TSPOAP1-AS1	TSPOAP1, SUPT4H1 and RNF43 antisense RNA 1	-0.814217	0.157752	-0.271569	0.734256	-1.23272	0.0718458	-0.69007	0.518866
85451	UNK	unkempt family zinc finger	0.409106	0.0398017	0.114935	0.60536	-0.395393	0.0710147	-0.689563	0.0202058
6624	FSCN1	fascin actin-bundling protein 1	1.99545	8.41625e-09	0.844974	1.72024e-05	0.461043	0.00149945	-0.689435	0.00127421
9700	ESPL1	extra spindle pole bodies like 1, separase	1.82329	8.76856e-06	1.50087	0.00011121	-0.365109	0.175268	-0.687531	0.043759
10235	RASGRP2	RAS guanyl releasing protein 2	2.55505	0.021409	0.693722	0.489529	1.17503	0.326945	-0.686302	0.597646
978	CDA	cytidine deaminase	0.663562	0.118224	1.57601	0.0186728	-1.59873	0.0198281	-0.686283	0.243534
151246	SGO2	shugoshin 2	1.63678	1.35763e-06	0.27677	0.122886	0.674364	0.00347356	-0.685645	0.00820581
80776	B9D2	B9 domain containing 2	-0.4881	0.354813	-0.796323	0.215183	-0.377413	0.50303	-0.685636	0.471144
10411	RAPGEF3	Rap guanine nucleotide exchange factor 3	-2.98467	4.86762e-06	-2.80358	6.01862e-05	-0.866708	0.00697836	-0.685622	0.379435
100505771	MHENCR	melanoma highly expressed competing endogenous lncRNA for miR-425 and miR-489	-1.28216	0.000345508	-1.32341	0.001476	-0.643914	0.0262039	-0.685158	0.153414
55635	DEPDC1	DEP domain containing 1	1.58947	3.27759e-08	1.42518	2.37634e-07	-0.520795	0.00101965	-0.685087	0.000607491
5581	PRKCE	protein kinase C epsilon	0.492551	0.0411616	-0.71521	0.00997312	0.523171	0.044069	-0.68459	0.0460088
5087	PBX1	PBX homeobox 1	-1.93644	1.70751e-06	-0.852882	0.00642829	-1.76768	2.19403e-05	-0.68412	0.0677381
4168	MCF2	MCF.2 cell line derived transforming sequence	0.330927	0.691358	1.61091	0.165681	-1.96406	0.0899979	-0.684082	0.613132
4288	MKI67	marker of proliferation Ki-67	1.87737	0.000785627	1.75805	0.00203431	-0.56469	0.191976	-0.684015	0.326731
100289488	NA	NA	-2.50073	4.13921e-06	-0.940479	0.0406651	-2.24349	5.11474e-05	-0.683242	0.26192
1	A1BG	alpha-1-B glycoprotein	-1.71068	0.0047682	-1.53638	0.0310062	-0.856415	0.0934641	-0.682122	0.530683
11004	KIF2C	kinesin family member 2C	1.71318	3.45772e-07	1.17256	1.69539e-05	-0.141402	0.384847	-0.682021	0.0049654
51161	C3orf18	chromosome 3 open reading frame 18	-0.396326	0.252488	-0.9656	0.028324	-0.112732	0.764562	-0.682006	0.23415
57823	SLAMF7	SLAM family member 7	-0.694848	0.195201	-1.16228	0.0735561	-0.214346	0.701528	-0.681779	0.481609
285962	WEE2-AS1	WEE2 antisense RNA 1	-0.799399	0.210046	-1.02408	0.182937	-0.456996	0.49163	-0.681679	0.575584
55729	ATF7IP	activating transcription factor 7 interacting protein	0.122785	0.726249	0.103929	0.80085	-0.662352	0.0797928	-0.681207	0.175104
81609	SNX27	sorting nexin family member 27	-1.0019	0.00730092	-0.179145	0.607106	-1.50267	0.00108656	-0.679916	0.157379
23491	CES3	carboxylesterase 3	0.518624	0.27764	0.0089763	0.989048	-0.168754	0.773211	-0.678402	0.34015
644794	LINC02604	long intergenic non-protein coding RNA 2604	-1.24896	0.0409447	0.454005	0.640216	-2.38132	0.0104287	-0.678356	0.575904
100507243	NA	NA	-0.038536	0.933624	-0.215356	0.682328	-0.501156	0.28627	-0.677976	0.295305
339201	ASB16-AS1	ASB16 antisense RNA 1	-0.187315	0.483926	-0.443581	0.165574	-0.420857	0.154212	-0.677123	0.105296
1917	EEF1A2	eukaryotic translation elongation factor 1 alpha 2	-1.42035	0.00876828	-1.54733	0.0192664	-0.549538	0.230728	-0.676522	0.48729
4194	MDM4	MDM4, p53 regulator	-0.414561	0.0185206	-0.27899	0.132599	-0.811859	0.000818465	-0.676288	0.0122509
7786	MAP3K12	mitogen-activated protein kinase kinase kinase 12	-2.03484	0.000284874	-0.694067	0.244614	-2.01692	0.00116815	-0.676151	0.426254
80817	CEP44	centrosomal protein 44	0.204822	0.312453	0.123712	0.610351	-0.593861	0.0193148	-0.674971	0.0331103
9542	NRG2	neuregulin 2	-2.78921	4.77065e-06	-0.85275	0.0979083	-2.61136	4.58657e-05	-0.674897	0.348458
93550	ZFAND4	zinc finger AN1-type containing 4	0.800528	0.0202869	0.812851	0.0549886	-0.687064	0.106669	-0.674741	0.119586
100287015	LOC100287015	uncharacterized LOC100287015	-0.742466	0.0196813	-1.04756	0.0097366	-0.369121	0.224163	-0.674214	0.182387
254065	BRWD3	bromodomain and WD repeat domain containing 3	-0.712117	0.0782872	0.0559258	0.917159	-1.44183	0.00636442	-0.673785	0.289321
11272	PRR4	proline rich 4	0.279248	0.596013	0.292508	0.660523	-0.686919	0.270796	-0.673659	0.398243
761	CA3	carbonic anhydrase 3	-0.780601	0.174114	-1.00724	0.148927	-0.445036	0.456133	-0.671672	0.528496
8862	APLN	apelin	3.4266	0.000324767	1.3314	0.0477304	1.42356	0.0997345	-0.671647	0.32519
100422997	MIR4257	microRNA 4257	0.979373	0.128813	0.777489	0.321243	-0.469655	0.569003	-0.671539	0.46308
401149	LINC01061	long intergenic non-protein coding RNA 1061	-1.41177	0.0703798	-0.253866	0.828104	-1.82925	0.0513314	-0.67135	0.6801
196951	FAM227B	family with sequence similarity 227 member B	-1.06916	0.0136094	-0.68504	0.191779	-1.05447	0.0264682	-0.670352	0.360558
7691	ZNF132	zinc finger protein 132	0.20349	0.817425	-0.475023	0.623874	0.00914293	0.992951	-0.66937	0.643127
2354	FOSB	FosB proto-oncogene, AP-1 transcription factor subunit	-0.8606	0.0497393	-1.05486	0.049623	-0.475093	0.275834	-0.669353	0.375826
3852	KRT5	keratin 5	0.415947	0.0120318	-0.215342	0.1771	-0.0371257	0.817192	-0.668415	0.00778448
79674	VEPH1	ventricular zone expressed PH domain containing 1	1.30778	0.00194136	0.522849	0.167036	0.117185	0.787694	-0.667747	0.122572
55893	ZNF395	zinc finger protein 395	-0.0679277	0.583102	-0.649411	0.000294784	-0.0860999	0.493862	-0.667583	0.00228117
149775	GNAS-AS1	GNAS antisense RNA 1	0.289479	0.503198	-0.703941	0.134665	0.32587	0.476035	-0.667549	0.299398
25788	RAD54B	RAD54 homolog B	2.24292	7.66258e-07	0.8535	0.0012983	0.722305	0.0119749	-0.667116	0.0128993
79774	GRTP1	growth hormone regulated TBC protein 1	0.513608	0.145539	-0.0482117	0.916035	-0.104972	0.806713	-0.666791	0.1797
90557	CCDC74A	coiled-coil domain containing 74A	-0.125882	0.822694	0.0273268	0.971271	-0.818442	0.17758	-0.665233	0.441544
11162	NUDT6	nudix hydrolase 6	0.264942	0.436945	-0.0670492	0.882111	-0.332901	0.39593	-0.664892	0.183537
1122	CHML	CHM like, Rab escort protein 2	0.882413	3.96087e-05	0.859485	0.000135062	-0.640991	0.00155041	-0.66392	0.00416977
26147	PHF19	PHD finger protein 19	1.01955	2.07635e-06	0.471823	0.0017932	-0.113948	0.346732	-0.661674	0.00122979
5909	RAP1GAP	RAP1 GTPase activating protein	1.52423	0.136291	0.765422	0.496926	0.0974342	0.94173	-0.66137	0.657251
699	BUB1	BUB1 mitotic checkpoint serine/threonine kinase	1.86119	9.97604e-08	1.34968	3.27418e-06	-0.149704	0.327986	-0.661218	0.00399472
23457	ABCB9	ATP binding cassette subfamily B member 9	0.523291	0.0783397	0.460389	0.202952	-0.597886	0.105771	-0.660787	0.110404
3295	HSD17B4	hydroxysteroid 17-beta dehydrogenase 4	0.0622145	0.755717	0.067029	0.760698	-0.665076	0.00558333	-0.660261	0.0260142
1978	EIF4EBP1	eukaryotic translation initiation factor 4E binding protein 1	1.46039	0.00166045	0.0123046	0.978779	0.788882	0.0625119	-0.659202	0.223781
2330	FMO5	flavin containing monooxygenase 5	-2.2312	0.000379116	-1.43638	0.0330078	-1.45367	0.00693258	-0.658846	0.515898
256949	KANK3	KN motif and ankyrin repeat domains 3	-1.615	0.00204491	-1.63912	0.00740749	-0.6338	0.121517	-0.657915	0.441173
667	DST	dystonin	-0.167584	0.73881	1.10628	0.0430373	-1.93177	0.00263176	-0.657908	0.379226
1789	DNMT3B	DNA methyltransferase 3 beta	1.35652	0.000767064	1.02607	0.0124574	-0.32716	0.411734	-0.657605	0.0945694
100130238	LOC100130238	uncharacterized LOC100130238	-1.41569	0.000429944	-1.79825	0.000330832	-0.274307	0.316159	-0.656871	0.24264
387097	NA	NA	0.156026	0.601682	0.203738	0.590258	-0.703976	0.0588473	-0.656265	0.133622
54553	MIR4453HG	MIR4453 host gene	-0.344332	0.400806	-0.42234	0.409032	-0.577045	0.210112	-0.655053	0.339045
100507500	EGFR-AS1	EGFR antisense RNA 1	-1.07718	0.18338	-0.840514	0.412994	-0.890684	0.29751	-0.654015	0.697894
2004	ELK3	ELK3, ETS transcription factor	-1.05427	0.000799252	-1.06585	0.00226373	-0.64186	0.0224999	-0.653442	0.103121
80054	CEBPA-DT	CEBPA divergent transcript	1.27524	0.00904181	-1.32261	0.00389863	1.94449	0.00118661	-0.653369	0.248826
57657	HCN3	hyperpolarization activated cyclic nucleotide gated potassium channel 3	-0.229072	0.30505	0.301472	0.294389	-1.18377	0.00118661	-0.653228	0.063092
100130557	NFYC-AS1	NFYC antisense RNA 1	-0.585484	0.0820693	-0.00769561	0.988167	-1.23088	0.0089317	-0.65309	0.239321
55150	C19orf73	chromosome 19 open reading frame 73	-0.552386	0.657097	-1.88671	0.143422	0.681425	0.547226	-0.652899	0.795723
347732	CATSPER3	cation channel sperm associated 3	-0.702423	0.334528	-0.575053	0.534713	-0.779489	0.325664	-0.652119	0.647555
2974	GUCY1B2	guanylate cyclase 1 soluble subunit beta 2 (pseudogene)	-2.79928	0.00100009	-2.41058	0.0126005	-1.04029	0.0704885	-0.651592	0.689679
199731	CADM4	cell adhesion molecule 4	1.23557	6.19176e-06	0.555391	0.00489522	0.028647	0.881375	-0.651533	0.00549807
5080	PAX6	paired box 6	0.146939	0.741901	0.195697	0.729924	-0.700238	0.173662	-0.651481	0.320945
594837	SNORD101	small nucleolar RNA, C/D box 101	1.52775	0.199665	0.010865	0.993354	0.866096	0.520651	-0.65079	0.720944
23054	NCOA6	nuclear receptor coactivator 6	-0.120309	0.824711	0.364209	0.535445	-1.13522	0.0510675	-0.650699	0.422033
100507424	NA	NA	-0.76053	0.0543309	-1.11187	0.0245538	-0.299101	0.443636	-0.650439	0.330457
2195	FAT1	FAT atypical cadherin 1	1.0858	0.0468762	1.11942	0.0589321	-0.684054	0.215419	-0.650435	0.437656
5553	PRG2	proteoglycan 2, pro eosinophil major basic protein	0.584478	0.533452	-0.744977	0.439375	0.679157	0.487456	-0.650298	0.674606
57551	TAOK1	TAO kinase 1	-0.0886825	0.911218	0.794339	0.346877	-1.53271	0.0678666	-0.64969	0.594741
1293	COL6A3	collagen type VI alpha 3 chain	-0.157782	0.897233	-1.89009	0.0982129	1.08469	0.296973	-0.647613	0.762192
653712	LOC653712	intraflagellar transport 122 homolog (Chlamydomonas) pseudogene	-1.26938	0.045611	0.347061	0.708611	-2.26105	0.0102371	-0.644604	0.598244
2825	GPR1	G protein-coupled receptor 1	0.298076	0.101221	-0.464407	0.029084	0.117947	0.547052	-0.644536	0.020659
100506528	NA	NA	-0.193567	0.727833	1.45564	0.0945995	-2.29364	0.0121365	-0.644432	0.482193
9847	C2CD5	C2 calcium dependent domain containing 5	-0.0534346	0.705486	-0.128556	0.398324	-0.56895	0.00228829	-0.644071	0.00498521
64783	RBM15	RNA binding motif protein 15	1.35895	5.45265e-06	0.39065	0.0372075	0.324275	0.0933665	-0.644024	0.00906536
442578	STAG3L3	stromal antigen 3-like 3 (pseudogene)	-0.0967209	0.730738	-0.0104438	0.978779	-0.730233	0.0327304	-0.643956	0.121368
4287	ATXN3	ataxin 3	-0.82532	2.18756e-05	-0.709914	0.000305037	-0.759212	0.000169908	-0.643807	0.00399472
23096	IQSEC2	IQ motif and Sec7 domain 2	-0.561895	0.0288289	-0.537602	0.0712935	-0.668061	0.0214952	-0.643768	0.0976436
2937	GSS	glutathione synthetase	0.0199344	0.91775	-0.404156	0.0424905	-0.219428	0.225819	-0.643518	0.0187496
55701	ARHGEF40	Rho guanine nucleotide exchange factor 40	-0.804655	0.0364349	-0.480206	0.317671	-0.966694	0.0305394	-0.642245	0.321783
10460	TACC3	transforming acidic coiled-coil containing protein 3	2.12022	1.70597e-07	0.875932	0.000319268	0.602646	0.00528146	-0.641639	0.0146719
84832	ANKRD36BP1	ankyrin repeat domain 36B pseudogene 1	0.0530695	0.914788	0.873064	0.16875	-1.46079	0.0271161	-0.640795	0.361435
100506918	NA	NA	-1.90489	0.00065051	-1.31983	0.0299052	-1.22498	0.0119362	-0.639918	0.471426
9610	RIN1	Ras and Rab interactor 1	-1.06558	0.0010713	-2.53919	3.26964e-06	0.833836	0.00592966	-0.639772	0.129236
8085	KMT2D	lysine methyltransferase 2D	-0.0546645	0.927986	0.345389	0.574446	-1.03932	0.0813073	-0.639263	0.460948
100130776	AGAP2-AS1	AGAP2 antisense RNA 1	-0.41133	0.404368	-0.299978	0.644667	-0.750478	0.183398	-0.639127	0.459258
7567	ZNF19	zinc finger protein 19	-0.11945	0.74574	-0.120803	0.798999	-0.637223	0.123887	-0.638577	0.247072
653653	LOC653653	adaptor related protein complex 1 sigma 2 subunit pseudogene	-0.435486	0.533676	-0.266908	0.772489	-0.807105	0.296572	-0.638526	0.619377
374928	ZNF773	zinc finger protein 773	-0.225685	0.539431	-0.903668	0.0395713	0.0397649	0.922692	-0.638217	0.277009
55038	CDCA4	cell division cycle associated 4	2.4634	2.55706e-08	0.707275	0.000624581	1.11821	8.66252e-05	-0.637916	0.00599917
8944	SNORD73A	small nucleolar RNA, C/D box 73A	-0.00808196	0.989196	-0.59973	0.293814	-0.0460699	0.937588	-0.637718	0.435162
83463	MXD3	MAX dimerization protein 3	1.02316	0.00673512	0.0969386	0.800184	0.28897	0.431929	-0.637253	0.163692
401261	LOC401261	uncharacterized LOC401261	-2.18123	0.000121741	-1.16069	0.0440264	-1.65739	0.00159439	-0.636853	0.442693
83540	NUF2	NDC80 kinetochore complex component NUF2	1.39702	5.05451e-06	1.17928	5.83601e-05	-0.41912	0.0418611	-0.636853	0.0138002
338758	ATP2B1-AS1	ATP2B1 antisense RNA 1	-0.113876	0.836435	-0.737606	0.205163	-0.0130766	0.982735	-0.636806	0.451253
90007	MIDN	midnolin	-0.670954	1.91987e-05	-1.0892	1.05459e-06	-0.217631	0.0417649	-0.635878	0.000867712
51002	TPRKB	TP53RK binding protein	0.938329	0.00860911	-0.00382079	0.991678	0.306351	0.375537	-0.635799	0.155715
10198	MPHOSPH9	M-phase phosphoprotein 9	0.878955	0.0101832	0.729178	0.0473603	-0.485094	0.169959	-0.634871	0.149921
136895	C7orf31	chromosome 7 open reading frame 31	-0.611227	0.0982538	-0.0640884	0.908524	-1.18153	0.0165889	-0.634393	0.313388
219699	UNC5B	unc-5 netrin receptor B	0.788009	0.0160818	1.76277	0.000547447	-1.60881	0.00146359	-0.634052	0.147934
100505522	NA	NA	-0.0765906	0.904325	-0.380998	0.584796	-0.329546	0.610651	-0.633953	0.514146
729678	LINC00847	long intergenic non-protein coding RNA 847	-0.91157	0.000593697	-0.459859	0.0865782	-1.08549	0.000701762	-0.63378	0.0675868
400027	LINC00938	long intergenic non-protein coding RNA 938	-1.2559	0.000325408	-0.715561	0.0453351	-1.17397	0.00152515	-0.63364	0.17026
283596	SNHG10	small nucleolar RNA host gene 10	0.343424	0.352762	-0.365465	0.375919	0.075253	0.86405	-0.633636	0.242854
100506448	NA	NA	-0.542683	0.536811	-0.0963185	0.938911	-1.07984	0.279341	-0.633472	0.709097
83439	TCF7L1	transcription factor 7 like 1	0.73449	0.0372256	0.254257	0.516787	-0.153195	0.708298	-0.633428	0.16964
54882	ANKHD1	ankyrin repeat and KH domain containing 1	0.292613	0.580413	0.0601068	0.931389	-0.400631	0.506753	-0.633137	0.431637
100506676	NA	NA	1.93354	0.000277967	-0.290324	0.371302	1.592	0.00291911	-0.631864	0.131856
100302401	RASAL2-AS1	RASAL2 antisense RNA 1	1.56886	0.000152062	2.20543	0.000163542	-1.26836	0.0119749	-0.631789	0.0630772
55806	HR	HR, lysine demethylase and nuclear receptor corepressor	0.721302	0.00640946	0.00568252	0.984596	0.0838734	0.745806	-0.631746	0.0639927
8916	HERC3	HECT and RLD domain containing E3 ubiquitin protein ligase 3	0.0262048	0.947634	0.277126	0.49043	-0.881798	0.0325484	-0.630877	0.229392
8636	SSNA1	SS nuclear autoantigen 1	0.385986	0.335305	-0.483656	0.26521	0.238843	0.576023	-0.630798	0.300439
122945	NOXRED1	NADP dependent oxidoreductase domain containing 1	-2.66287	0.00426292	-0.116314	0.930142	-3.17709	0.00453986	-0.630537	0.740424
724102	SNHG4	small nucleolar RNA host gene 4	0.314272	0.377983	-0.177237	0.675252	-0.138596	0.735697	-0.630105	0.233318
89958	SAPCD2	suppressor APC domain containing 2	1.49379	8.44047e-07	0.121764	0.433426	0.741941	0.000764702	-0.630089	0.00661234
53832	IL20RA	interleukin 20 receptor subunit alpha	1.05829	0.108596	0.762773	0.319903	-0.334455	0.689625	-0.629975	0.493112
55139	ANKZF1	ankyrin repeat and zinc finger domain containing 1	-0.223371	0.0602918	-0.189322	0.148046	-0.663955	0.000323543	-0.629905	0.00255782
57537	SORCS2	sortilin related VPS10 domain containing receptor 2	0.973235	0.116875	0.663171	0.35908	-0.319725	0.680394	-0.629789	0.476807
54478	PIMREG	PICALM interacting mitotic regulator	2.0346	2.41018e-06	0.832893	0.00241183	0.573317	0.0393801	-0.628389	0.0271173
5210	PFKFB4	6-phosphofructo-2-kinase/fructose-2,6-biphosphatase 4	1.35618	9.57401e-06	0.779626	0.0015248	-0.051736	0.815658	-0.628288	0.0128993
26575	RGS17	regulator of G protein signaling 17	-0.0359626	0.968768	0.663865	0.53004	-1.32664	0.178919	-0.626812	0.662294
55870	ASH1L	ASH1 like histone lysine methyltransferase	-0.515265	0.207392	0.0663333	0.898411	-1.20815	0.014715	-0.626552	0.32795
494470	RNF165	ring finger protein 165	2.88334	8.28501e-06	2.38936	9.75286e-05	-0.132194	0.798017	-0.626173	0.0968142
100128288	LOC100128288	uncharacterized LOC100128288	-1.6442	0.0780735	-1.7072	0.123433	-0.563062	0.516547	-0.626066	0.761407
5376	PMP22	peripheral myelin protein 22	1.80281	1.20637e-06	1.51993	1.76878e-05	-0.343159	0.143042	-0.626047	0.0114193
8986	RPS6KA4	ribosomal protein S6 kinase A4	0.926798	3.25037e-05	0.0803486	0.609911	0.220611	0.147282	-0.625839	0.00680672
11189	CELF3	CUGBP Elav-like family member 3	-0.975014	0.0121452	-0.892634	0.0541172	-0.708104	0.0663559	-0.625724	0.32184
23137	SMC5	structural maintenance of chromosomes 5	0.502577	0.00931562	0.287294	0.135546	-0.410346	0.0388563	-0.625629	0.020659
3426	CFI	complement factor I	-1.05655	1.31544e-06	-0.111333	0.389272	-1.57082	5.56153e-07	-0.625606	0.00243668
80174	DBF4B	DBF4 zinc finger B	0.592982	0.0137258	0.698182	0.0165424	-0.730251	0.0148879	-0.625051	0.0497889
100507302	NA	NA	-0.57318	0.578698	-1.35633	0.22735	0.159222	0.881877	-0.623925	0.763997
100507552	NA	NA	2.5075	0.00145718	0.846755	0.154508	1.03698	0.170971	-0.623762	0.348244
728975	LOC728975	uncharacterized LOC728975	-1.48979	0.000121878	-1.70279	0.00022856	-0.409838	0.109535	-0.622845	0.20964
692195	SNORD75	small nucleolar RNA, C/D box 75	1.83715	0.0707246	-0.385475	0.682412	1.60017	0.140031	-0.622453	0.653819
51057	WDPCP	WD repeat containing planar cell polarity effector	0.492464	0.116767	-0.0663454	0.868044	-0.0635523	0.869266	-0.622362	0.159017
26765	SNORD12C	small nucleolar RNA, C/D box 12C	0.107221	0.891573	0.309583	0.738591	-0.824521	0.321805	-0.622159	0.611179
54454	ATAD2B	ATPase family, AAA domain containing 2B	-0.255875	0.342987	0.200556	0.544195	-1.07784	0.0042702	-0.621414	0.135805
10003	NAALAD2	N-acetylated alpha-linked acidic dipeptidase 2	-0.731825	0.140486	0.531566	0.453677	-1.88379	0.0104086	-0.620396	0.488309
100294362	LOC100294362	uncharacterized LOC100294362	-1.67325	0.0663278	-0.982401	0.391414	-1.31111	0.158546	-0.620266	0.757473
254225	RNF169	ring finger protein 169	-0.0238741	0.960442	0.255786	0.599005	-0.899198	0.0583295	-0.619538	0.331313
100505905	NA	NA	2.92253	3.53568e-05	0.59749	0.109215	1.70604	0.00606865	-0.618998	0.129946
100506215	PAXBP1-AS1	PAXBP1 antisense RNA 1	-0.821714	0.119262	0.0840874	0.918639	-1.52386	0.0282075	-0.618058	0.530683
256691	MAMDC2	MAM domain containing 2	4.12462	0.000179853	3.09583	0.00305706	0.411315	0.706954	-0.61748	0.413218
23268	DNMBP	dynamin binding protein	0.542594	0.0781292	0.441074	0.202075	-0.515764	0.134935	-0.617285	0.161682
814	CAMK4	calcium/calmodulin dependent protein kinase IV	3.52807	0.00341088	1.84815	0.0600859	1.0627	0.397901	-0.617227	0.527417
3880	KRT19	keratin 19	0.623743	0.530523	-0.510254	0.635084	0.517687	0.630294	-0.616311	0.712814
650623	BEND3P3	BEN domain containing 3 pseudogene 3	-0.644364	0.153801	0.463269	0.473295	-1.7239	0.0104007	-0.61627	0.436945
5308	PITX2	paired like homeodomain 2	-0.110239	0.78342	-0.228606	0.631332	-0.497833	0.245002	-0.616201	0.304242
3280	HES1	hes family bHLH transcription factor 1	1.93343	0.00830363	-2.43016	0.00018152	3.74771	0.000197879	-0.615874	0.406208
54887	UHRF1BP1	UHRF1 binding protein 1	0.644066	0.110478	0.508306	0.253402	-0.480056	0.27099	-0.615817	0.306173
55116	TMEM39B	transmembrane protein 39B	-0.00980948	0.961312	-0.115502	0.56948	-0.509622	0.0170347	-0.615315	0.0238524
100506118	NA	NA	-0.125096	0.826754	1.538	0.084859	-2.27808	0.0144429	-0.614982	0.499288
100506294	NA	NA	0.00814432	0.981086	-0.239958	0.498182	-0.366854	0.269866	-0.614956	0.171891
53335	BCL11A	B cell CLL/lymphoma 11A	-1.23082	0.000897976	-1.06652	0.010228	-0.778371	0.0190786	-0.614075	0.245158
8019	BRD3	bromodomain containing 3	-0.27335	0.0292382	-0.465719	0.00318161	-0.421702	0.00546854	-0.614071	0.00344372
83714	NRIP2	nuclear receptor interacting protein 2	0.28913	0.512285	-0.414497	0.401028	0.0896668	0.863181	-0.61396	0.356677
9043	SPAG9	sperm associated antigen 9	-0.0811156	0.720868	-0.0650936	0.801531	-0.629932	0.0153554	-0.61391	0.0610331
11005	SPINK5	serine peptidase inhibitor, Kazal type 5	-2.58117	0.00548449	-2.4667	0.0183211	-0.728305	0.286542	-0.61384	0.74348
119548	PNLIPRP3	pancreatic lipase related protein 3	-5.48468	9.84995e-07	-3.66722	0.000178784	-2.43129	5.13793e-05	-0.61384	0.654162
648740	ACTG1P4	actin gamma 1 pseudogene 4	-1.46368	0.198047	-1.83326	0.158799	-0.244257	0.828936	-0.61384	0.81063
3687	ITGAX	integrin subunit alpha X	-3.23573	0.000904869	-0.361262	0.760436	-3.48831	0.00172941	-0.61384	0.741188
9223	MAGI1	membrane associated guanylate kinase, WW and PDZ domain containing 1	0.135589	0.570198	-0.0669751	0.820669	-0.41117	0.121023	-0.613734	0.0808863
51074	APIP	APAF1 interacting protein	0.325268	0.156855	-0.0434609	0.88033	-0.244873	0.327501	-0.613601	0.0705611
440434	LOC440434	aminopeptidase puromycin sensitive pseudogene	-1.169	0.000198613	-0.796782	0.0113355	-0.98575	0.00172335	-0.613534	0.111794
2919	CXCL1	C-X-C motif chemokine ligand 1	-1.05752	0.0291298	-1.82049	0.00325161	0.149842	0.74224	-0.613124	0.456015
1347	COX7A2	cytochrome c oxidase subunit 7A2	-0.203123	0.615313	-0.481484	0.26013	-0.334403	0.414023	-0.612764	0.31334
55143	CDCA8	cell division cycle associated 8	2.29721	4.34646e-09	1.60248	1.43951e-07	0.0825316	0.520508	-0.612195	0.00147683
9582	APOBEC3B	apolipoprotein B mRNA editing enzyme catalytic subunit 3B	1.37499	0.0145196	0.406586	0.458428	0.356448	0.560247	-0.611956	0.354271
8345	HIST1H2BH	histone cluster 1 H2B family member h	-0.0160038	0.981954	-0.202302	0.793608	-0.425236	0.533306	-0.611534	0.555196
26804	SNORD45B	small nucleolar RNA, C/D box 45B	0.897938	0.222638	0.710165	0.421823	-0.423497	0.649594	-0.61127	0.585698
100381270	ZBED6	zinc finger BED-type containing 6	-1.12583	0.035085	-0.012599	0.985834	-1.72444	0.00836854	-0.611211	0.4832
23352	UBR4	ubiquitin protein ligase E3 component n-recognin 4	-0.600062	0.256359	0.159753	0.792969	-1.37098	0.023399	-0.611165	0.472903
55023	PHIP	pleckstrin homology domain interacting protein	0.483308	0.00528847	0.21091	0.193865	-0.338316	0.0429259	-0.610714	0.0122509
55628	ZNF407	zinc finger protein 407	0.110329	0.719969	-0.170032	0.62378	-0.329942	0.303339	-0.610303	0.166171
5777	PTPN6	protein tyrosine phosphatase, non-receptor type 6	-1.04954	9.96596e-06	-1.14115	1.99249e-05	-0.518326	0.00361833	-0.609927	0.0127382
7272	TTK	TTK protein kinase	1.9622	5.34524e-08	1.27284	3.94884e-06	0.0798038	0.60603	-0.609559	0.00481328
3709	ITPR2	inositol 1,4,5-trisphosphate receptor type 2	-0.330817	0.415708	0.380623	0.431786	-1.32069	0.0118	-0.609247	0.344161
7965	AIMP2	aminoacyl tRNA synthetase complex interacting multifunctional protein 2	1.12021	6.82366e-05	0.31101	0.128112	0.200382	0.33406	-0.608815	0.0262632
84793	FOXD2-AS1	FOXD2 adjacent opposite strand RNA 1	-0.43906	0.0881837	0.161703	0.643632	-1.2095	0.00227884	-0.608739	0.137034
51287	COA4	cytochrome c oxidase assembly factor 4 homolog	0.545343	0.111734	-0.381751	0.296269	0.318476	0.37425	-0.608617	0.226931
23598	PATZ1	POZ/BTB and AT hook containing zinc finger 1	0.871868	1.24511e-05	0.195806	0.134644	0.067793	0.606996	-0.608269	0.00274534
54498	SMOX	spermine oxidase	-0.240612	0.3313	-1.08646	0.00147331	0.237587	0.348224	-0.608258	0.112652
54676	GTPBP2	GTP binding protein 2	0.0738947	0.543583	-0.379812	0.0100704	-0.154213	0.222418	-0.607919	0.00344555
401303	ZNF815P	zinc finger protein 815, pseudogene	-0.418823	0.472549	-1.16864	0.0791885	0.142075	0.816201	-0.60774	0.55992
7023	TFAP4	transcription factor AP-4	1.31354	4.06752e-06	-0.213824	0.172862	0.921194	0.000286226	-0.60617	0.00833199
220963	SLC16A9	solute carrier family 16 member 9	3.54282	4.55682e-05	1.38955	0.0086423	1.5481	0.0329472	-0.605163	0.18489
2960	GTF2E1	general transcription factor IIE subunit 1	0.810722	0.000326855	0.165383	0.367955	0.0403471	0.840159	-0.604991	0.0153948
22974	TPX2	TPX2, microtubule nucleation factor	1.54669	1.91347e-07	0.99706	1.39213e-05	-0.0549483	0.677194	-0.604578	0.00506953
619498	SNORD74	small nucleolar RNA, C/D box 74	0.771185	0.277649	-0.519216	0.483955	0.686076	0.37209	-0.604326	0.585698
84140	FAM161A	FAM161A, centrosomal protein	1.16335	0.00314768	0.0356412	0.92625	0.524483	0.164754	-0.603222	0.152044
126231	ZNF573	zinc finger protein 573	-0.853983	0.0655771	-1.4253	0.0145313	-0.0311622	0.94763	-0.602477	0.471426
10725	NFAT5	nuclear factor of activated T cells 5	-0.552382	0.163673	0.236726	0.614423	-1.39155	0.00680788	-0.602447	0.338271
89887	ZNF628	zinc finger protein 628	0.480593	0.0152544	-0.106656	0.606806	-0.0142722	0.947426	-0.601522	0.0282973
80321	CEP70	centrosomal protein 70	-0.307334	0.0361059	0.0167419	0.931029	-0.925368	0.000184424	-0.601292	0.0109624
55668	GPATCH2L	G-patch domain containing 2 like	-0.159303	0.591072	0.0818237	0.830693	-0.842374	0.0214877	-0.601247	0.176785
729176	KATNBL1P6	katanin regulatory subunit B1 like 1 pseudogene 6	0.309164	0.473721	-0.013482	0.981576	-0.27858	0.580681	-0.601226	0.350345
7699	ZNF140	zinc finger protein 140	-0.498047	0.083931	-0.67918	0.0582179	-0.419921	0.170537	-0.601054	0.199586
145508	CEP128	centrosomal protein 128	1.61409	0.00021062	1.14054	0.00508629	-0.127354	0.749581	-0.600899	0.119681
8543	LMO4	LIM domain only 4	0.553643	0.0128766	0.267364	0.236596	-0.31426	0.160583	-0.60054	0.0464773
100506674	MRPS30-DT	MRPS30 divergent transcript	-0.9767	0.019872	-0.519962	0.304841	-1.05677	0.0253487	-0.600032	0.39932
6335	SCN9A	sodium voltage-gated channel alpha subunit 9	-0.368676	0.439982	-0.36968	0.536104	-0.598698	0.258783	-0.599701	0.468293
2100	ESR2	estrogen receptor 2	-3.1173	1.00097e-05	-0.181024	0.799571	-3.5358	4.99252e-05	-0.599525	0.520649
100129484	LOC100129484	uncharacterized LOC100129484	-1.20925	0.00596914	-1.54807	0.0041281	-0.260266	0.47452	-0.599084	0.407213
833	CARS	cysteinyl-tRNA synthetase	0.282305	0.0587013	-0.328352	0.046815	0.0126988	0.938985	-0.597959	0.0109624
200424	TET3	tet methylcytosine dioxygenase 3	0.528482	0.123977	0.585491	0.13676	-0.65337	0.0954181	-0.596361	0.238112
100507071	LOC100507071	uncharacterized LOC100507071	-0.395058	0.583802	-1.03019	0.196291	0.0387961	0.961475	-0.596337	0.652105
9014	TAF1B	TATA-box binding protein associated factor, RNA polymerase I subunit B	0.616366	0.00400135	0.0446765	0.840712	-0.0246388	0.910968	-0.596328	0.0306521
3991	LIPE	lipase E, hormone sensitive type	0.421811	0.0411616	0.644837	0.0156904	-0.818988	0.00501298	-0.595962	0.0420269
7764	ZNF217	zinc finger protein 217	0.395009	0.0641687	0.418318	0.0802121	-0.619003	0.0156159	-0.595694	0.0565189
55632	G2E3	G2/M-phase specific E3 ubiquitin protein ligase	1.20628	5.62749e-05	0.964658	0.000735216	-0.354041	0.113477	-0.595668	0.0407481
10342	TFG	TRK-fused gene	0.161413	0.141133	0.169967	0.15682	-0.604128	0.000377871	-0.595574	0.00236621
347744	C6orf52	chromosome 6 open reading frame 52	0.24008	0.668591	-0.212019	0.747988	-0.14337	0.823549	-0.595469	0.488187
255488	RNF144B	ring finger protein 144B	1.91884	1.80517e-06	2.19308	3.20566e-06	-0.869506	0.00506535	-0.595261	0.0381638
7006	TEC	tec protein tyrosine kinase	0.424584	0.0858719	0.00208983	0.994423	-0.172266	0.540634	-0.594759	0.0882824
891	CCNB1	cyclin B1	1.36568	2.37106e-06	0.812172	0.000286506	-0.040136	0.805522	-0.59364	0.0153471
100506989	NA	NA	-0.34072	0.274961	0.213863	0.619389	-1.14805	0.0100916	-0.593465	0.238898
283663	LINC00926	long intergenic non-protein coding RNA 926	-1.75549	0.00222893	-0.548201	0.411889	-1.8006	0.00504235	-0.593311	0.549814
64864	RFX7	regulatory factor X7	0.137452	0.707827	0.812974	0.0520655	-1.2677	0.00636527	-0.592176	0.264856
9914	ATP2C2	ATPase secretory pathway Ca2+ transporting 2	-2.28922	0.000348689	-2.63424	0.000529833	-0.246935	0.503908	-0.591962	0.57513
91893	FDXACB1	ferredoxin-fold anticodon binding domain containing 1	0.927856	0.00826896	-0.0339784	0.927532	0.370223	0.295748	-0.591611	0.144694
27030	MLH3	mutL homolog 3	-0.401417	0.0805887	-0.411248	0.119718	-0.581765	0.0281763	-0.591597	0.0925326
91748	ELMSAN1	ELM2 and Myb/SANT domain containing 1	-0.585933	0.0842708	-0.736121	0.0566506	-0.440993	0.20624	-0.591181	0.255394
3159	HMGA1	high mobility group AT-hook 1	0.439449	0.00315321	0.135907	0.31081	-0.287354	0.0374757	-0.590896	0.00545609
100505634	NA	NA	-0.401035	0.162625	0.494178	0.22433	-1.48606	0.00213365	-0.590845	0.205925
728715	LOC728715	ovostatin homolog 2	2.44287	0.0246853	0.42387	0.645533	1.42838	0.219614	-0.590619	0.617
5387	PMS2P3	PMS1 homolog 2, mismatch repair system component pseudogene 3	-0.178353	0.481947	-0.104896	0.753824	-0.663958	0.0346412	-0.590501	0.13369
467	ATF3	activating transcription factor 3	-0.256857	0.339803	-0.345522	0.288468	-0.501786	0.102314	-0.590451	0.165697
100507442	NA	NA	-0.743654	0.195742	-0.534265	0.459685	-0.798434	0.204571	-0.589045	0.590403
7043	TGFB3	transforming growth factor beta 3	-0.863095	0.191668	-0.0867286	0.932235	-1.36478	0.0865353	-0.588414	0.658777
375449	MAST4	microtubule associated serine/threonine kinase family member 4	-1.1232	0.000343885	-1.05003	0.00195735	-0.661342	0.0147718	-0.588174	0.129236
2303	FOXC2	forkhead box C2	0.0868957	0.872817	-1.41459	0.012149	0.913905	0.0712405	-0.587585	0.462808
8490	RGS5	regulator of G protein signaling 5	-0.461773	0.108996	-0.925944	0.0126376	-0.121141	0.688635	-0.585311	0.213251
5871	MAP4K2	mitogen-activated protein kinase kinase kinase kinase 2	0.939296	0.000620909	0.207688	0.364696	0.146525	0.549883	-0.585084	0.0420269
407835	LOC407835	mitogen-activated protein kinase kinase 2 pseudogene	-1.8023	0.163273	-1.68666	0.273103	-0.700377	0.569454	-0.584739	0.85359
119032	BORCS7	BLOC-1 related complex subunit 7	-1.08971	0.0185549	-1.40924	0.0114635	-0.264898	0.531102	-0.584425	0.451253
9712	USP6NL	USP6 N-terminal like	0.352489	0.0977274	0.160961	0.502841	-0.392345	0.0986657	-0.583873	0.0608577
7480	WNT10B	Wnt family member 10B	2.79441	3.66333e-05	0.510717	0.154209	1.69986	0.00485139	-0.583833	0.150332
27345	KCNMB4	potassium calcium-activated channel subfamily M regulatory beta subunit 4	-0.734865	0.233094	-0.0829289	0.928225	-1.23575	0.0926644	-0.583813	0.621284
8853	ASAP2	ArfGAP with SH3 domain, ankyrin repeat and PH domain 2	0.524852	0.0739491	0.333291	0.283297	-0.391843	0.194238	-0.583405	0.174256
7771	ZNF112	zinc finger protein 112	-0.803601	0.0140157	-0.40466	0.291525	-0.982038	0.0110678	-0.583097	0.251953
23067	SETD1B	SET domain containing 1B	-0.380927	0.383581	0.0139413	0.980843	-0.977823	0.0501929	-0.582955	0.410892
79718	TBL1XR1	transducin beta like 1 X-linked receptor 1	0.577215	0.00146996	0.204974	0.204416	-0.210516	0.184685	-0.582756	0.0126107
3707	ITPKB	inositol-trisphosphate 3-kinase B	-0.0994637	0.724809	-0.295457	0.322099	-0.386227	0.177169	-0.582221	0.152653
57622	LRFN1	leucine rich repeat and fibronectin type III domain containing 1	2.76224	0.00369675	0.0288727	0.970126	2.15167	0.0272335	-0.581702	0.51639
26266	SLC13A4	solute carrier family 13 member 4	-2.95359	0.0082464	-3.29078	0.0075743	-0.244505	0.762108	-0.581696	0.805415
56121	PCDHB15	protocadherin beta 15	-2.5374	0.00779676	-1.43388	0.167283	-1.68521	0.0561138	-0.581696	0.756944
343413	FCRL6	Fc receptor like 6	-4.30083	0.000646045	-3.11905	0.0144075	-1.76348	0.0283444	-0.581696	0.817377
8202	NCOA3	nuclear receptor coactivator 3	-0.222013	0.56887	0.375868	0.362916	-1.17947	0.0107334	-0.581593	0.322042
128239	IQGAP3	IQ motif containing GTPase activating protein 3	0.87838	0.0300859	1.00274	0.0262109	-0.705704	0.0924505	-0.581344	0.32027
91526	ANKRD44	ankyrin repeat domain 44	0.465367	0.291175	0.91093	0.127632	-1.02691	0.0897743	-0.581343	0.37719
8362	HIST1H4K	histone cluster 1 H4 family member k	-3.24958	0.00780623	-1.43918	0.298004	-2.39146	0.0372722	-0.581054	0.826738
64078	SLC28A3	solute carrier family 28 member 3	-3.79599	8.6827e-05	-0.889583	0.322976	-3.48746	0.000477768	-0.581054	0.700117
254295	PHYHD1	phytanoyl-CoA dioxygenase domain containing 1	-2.17717	0.0862648	-2.26371	0.10799	-0.494519	0.665931	-0.581054	0.840875
154822	LINC00689	long intergenic non-protein coding RNA 689	-5.10205	1.11729e-05	-3.76337	0.000468079	-1.91973	0.00145638	-0.581054	0.735681
254439	C11orf86	chromosome 11 open reading frame 86	-4.67345	0.00339318	-6.99563	0.000288396	1.74112	0.0130521	-0.581054	0.875754
100506021	NA	NA	-6.71523	9.61356e-06	-6.15332	4.81069e-05	-1.14296	0.00572284	-0.581054	0.809705
1184	CLCN5	chloride voltage-gated channel 5	1.24485	0.00573252	1.01217	0.0358485	-0.34834	0.472916	-0.581022	0.262121
3800	KIF5C	kinesin family member 5C	0.22484	0.808554	0.831993	0.461663	-1.188	0.274935	-0.580848	0.708103
201627	DENND6A	DENN domain containing 6A	0.506803	0.000783	0.400278	0.007724	-0.474108	0.00342053	-0.580634	0.00373029
51385	ZNF589	zinc finger protein 589	0.0945725	0.725634	-0.0867823	0.787982	-0.39847	0.167372	-0.579825	0.131856
100506417	NA	NA	-1.43311	0.01152	-0.39608	0.575365	-1.61655	0.0137966	-0.579517	0.576384
96764	TGS1	trimethylguanosine synthase 1	0.559008	0.000670999	0.1079	0.445259	-0.128188	0.351109	-0.579296	0.00567416
84667	HES7	hes family bHLH transcription factor 7	-0.091717	0.849107	-2.09937	0.00040681	1.42839	0.00471624	-0.579259	0.422621
1058	CENPA	centromere protein A	2.26556	4.55085e-07	1.35622	4.54592e-05	0.330143	0.164123	-0.579193	0.031233
1436	CSF1R	colony stimulating factor 1 receptor	-0.0800855	0.745225	-0.858812	0.00460973	0.199711	0.411456	-0.579015	0.106676
100507029	NA	NA	-0.196983	0.719005	0.282348	0.692478	-1.05813	0.103609	-0.578799	0.520649
153743	PPP1R2B	PPP1R2 family member B	-0.548084	0.658313	0.180941	0.917418	-1.30774	0.349924	-0.578719	0.819915
9746	CLSTN3	calsyntenin 3	-1.29908	0.000743845	-0.537931	0.128616	-1.33978	0.00152515	-0.57863	0.230224
7135	TNNI1	troponin I1, slow skeletal type	0.822452	0.0497393	0.753983	0.130923	-0.509831	0.319248	-0.5783	0.292538
57674	RNF213	ring finger protein 213	-0.918904	0.071665	-0.633741	0.244756	-0.863397	0.104569	-0.578234	0.481151
639	PRDM1	PR/SET domain 1	-0.95891	0.00371654	-0.266682	0.487284	-1.27	0.00242516	-0.577776	0.238621
100287042	LOC100287042	uncharacterized LOC100287042	0.058077	0.9056	0.438937	0.438325	-0.958492	0.0850624	-0.577633	0.408909
677831	SNORA51	small nucleolar RNA, H/ACA box 51	0.317602	0.575222	0.396958	0.564432	-0.656956	0.319695	-0.577601	0.516947
4609	MYC	MYC proto-oncogene, bHLH transcription factor	0.166955	0.119262	-1.01404	3.30992e-06	0.603744	0.000291526	-0.577252	0.00243405
60678	EEFSEC	eukaryotic elongation factor, selenocysteine-tRNA specific	1.16564	1.85613e-05	0.581678	0.00573416	0.00701462	0.973591	-0.576951	0.0166547
10212	DDX39A	DExD-box helicase 39A	0.980583	0.000865099	0.0662093	0.805291	0.338007	0.171602	-0.576367	0.0871456
94121	SYTL4	synaptotagmin like 4	1.2334	1.11736e-05	0.787179	0.00092992	-0.129842	0.511887	-0.576064	0.0138973
79659	DYNC2H1	dynein cytoplasmic 2 heavy chain 1	-0.695353	0.0258019	-0.111545	0.760882	-1.15972	0.0036037	-0.575915	0.210996
54622	ARL15	ADP ribosylation factor like GTPase 15	-0.18423	0.345034	0.0145731	0.957311	-0.774432	0.00468726	-0.575629	0.0586043
9633	TESMIN	testis expressed metallothionein like protein	-0.250615	0.276247	-0.56486	0.0440461	-0.260292	0.291689	-0.574537	0.109359
84823	LMNB2	lamin B2	1.69461	1.56044e-06	0.989191	0.000224697	0.131896	0.458954	-0.573521	0.0423983
54465	ETAA1	ETAA1, ATR kinase activator	-0.00343954	0.987534	0.289754	0.178638	-0.865966	0.00154964	-0.572772	0.0433598
4886	NPY1R	neuropeptide Y receptor Y1	0.732363	0.167454	0.373942	0.547302	-0.214274	0.742587	-0.572695	0.462808
100131091	NA	NA	-0.687442	0.031393	-0.727792	0.0593719	-0.531344	0.106079	-0.571694	0.266946
2535	FZD2	frizzled class receptor 2	-0.759637	0.000159762	-0.270152	0.117797	-1.06067	6.76783e-05	-0.571181	0.0173727
8637	EIF4EBP3	eukaryotic translation initiation factor 4E binding protein 3	-1.24548	0.0184244	-0.58136	0.358142	-1.23523	0.0314351	-0.57111	0.548538
91408	BTF3L4	basic transcription factor 3 like 4	0.358535	0.00748762	-0.0845153	0.524395	-0.127583	0.314595	-0.570633	0.00434716
79744	ZNF419	zinc finger protein 419	-0.152933	0.561331	-0.663321	0.0340703	-0.0600431	0.837851	-0.570431	0.154589
100132999	NA	NA	-0.614026	0.492312	-0.672258	0.526838	-0.512161	0.589284	-0.570393	0.750336
389791	PTGES2-AS1	PTGES2 antisense RNA 1 (head to head)	-1.00278	0.155902	0.161778	0.87957	-1.7345	0.0502548	-0.569939	0.688579
494514	TYMSOS	TYMS opposite strand	0.198514	0.799006	-0.733969	0.346258	0.362579	0.639005	-0.569904	0.652657
100505605	NA	NA	-1.24943	7.8445e-05	-0.899018	0.0046045	-0.920253	0.00169484	-0.569843	0.131856
151742	PPM1L	protein phosphatase, Mg2+/Mn2+ dependent 1L	1.42031	0.0341982	2.07776	0.0265961	-1.22727	0.187764	-0.569821	0.494785
100507081	NA	NA	-0.295142	0.623512	0.328096	0.696868	-1.19296	0.112998	-0.56972	0.593513
9918	NCAPD2	non-SMC condensin I complex subunit D2	0.647026	0.00830347	1.06401	0.000576782	-0.986269	0.00116011	-0.569282	0.0852539
2113	ETS1	ETS proto-oncogene 1, transcription factor	1.46242	7.02539e-05	0.998518	0.00236861	-0.104918	0.710303	-0.56882	0.102972
100507593	NA	NA	0.505949	0.159977	-0.383607	0.318449	0.320905	0.41607	-0.568651	0.264432
9641	IKBKE	inhibitor of nuclear factor kappa B kinase subunit epsilon	0.118826	0.53361	-0.877779	0.000786173	0.428145	0.0397205	-0.56846	0.0464856
100506051	NA	NA	0.206035	0.562594	-0.41393	0.291525	0.0515098	0.901068	-0.568455	0.279071
29899	GPSM2	G protein signaling modulator 2	0.381164	0.0609729	0.461889	0.0490038	-0.649131	0.0105639	-0.568406	0.0546613
57178	ZMIZ1	zinc finger MIZ-type containing 1	0.599199	0.171027	0.295216	0.553118	-0.263507	0.590716	-0.567489	0.396457
441072	FLJ31104	uncharacterized LOC441072	-1.94104	0.103939	-0.929181	0.545224	-1.57916	0.194772	-0.567298	0.843157
728936	NA	NA	-0.223137	0.726381	-0.352756	0.646045	-0.436898	0.524139	-0.566517	0.60705
94163	SNORD38B	small nucleolar RNA, C/D box 38B	0.0615758	0.935673	-1.20942	0.0911166	0.705123	0.29273	-0.565875	0.628926
65059	RAPH1	Ras association (RalGDS/AF-6) and pleckstrin homology domains 1	3.60679	9.85399e-06	2.66383	0.000178468	0.378296	0.453108	-0.564663	0.437656
3925	STMN1	stathmin 1	0.765314	0.00482421	0.330874	0.186706	-0.130125	0.58992	-0.564565	0.112106
861	RUNX1	runt related transcription factor 1	0.438914	0.0624009	0.302774	0.233717	-0.428422	0.0930373	-0.564562	0.0961213
146713	RBFOX3	RNA binding fox-1 homolog 3	-1.94045	0.0089669	-1.80187	0.0353724	-0.702559	0.242708	-0.563972	0.702167
7707	ZNF148	zinc finger protein 148	0.478536	0.00714731	0.37184	0.0423908	-0.45677	0.0170032	-0.563467	0.0209096
463	ZFHX3	zinc finger homeobox 3	0.670585	0.00816268	0.452707	0.0771327	-0.345566	0.159768	-0.563444	0.089513
100507520	NA	NA	-1.73032	3.87168e-06	-0.975012	0.00281924	-1.31853	0.000118989	-0.563216	0.140191
154	ADRB2	adrenoceptor beta 2	3.36099	2.99952e-09	2.89031	2.10155e-08	-0.0924001	0.633369	-0.563076	0.00715115
3899	AFF3	AF4/FMR2 family member 3	4.81299	4.89448e-05	5.41712	7.42554e-05	-1.16715	0.302903	-0.563022	0.252351
10350	ABCA9	ATP binding cassette subfamily A member 9	-6.13815	3.97592e-06	-4.14416	0.000510909	-2.55693	0.000112377	-0.562929	0.775817
51557	LGSN	lengsin, lens protein with glutamine synthetase domain	-3.30914	0.00214749	-2.17665	0.061315	-1.69542	0.0390725	-0.562929	0.804438
9931	HELZ	helicase with zinc finger	-0.15227	0.597147	0.731153	0.0326115	-1.44615	0.00080332	-0.562727	0.184754
245806	VGLL2	vestigial like family member 2	5.12212	2.14238e-05	3.668	0.000161795	0.89153	0.354776	-0.562593	0.195423
23020	SNRNP200	small nuclear ribonucleoprotein U5 subunit 200	-0.0957256	0.80198	0.300514	0.422776	-0.958756	0.0179963	-0.562517	0.300711
642280	ZNF876P	zinc finger protein 876, pseudogene	0.683388	0.251498	-0.768814	0.197614	0.889885	0.157425	-0.562317	0.538798
100506692	NA	NA	0.159607	0.91794	-1.55577	0.255887	1.15315	0.386944	-0.562225	0.838154
129138	ANKRD54	ankyrin repeat domain 54	0.523661	0.0187593	-0.286533	0.195898	0.248191	0.26076	-0.562003	0.0608577
22941	SHANK2	SH3 and multiple ankyrin repeat domains 2	0.766019	0.324421	-0.0509059	0.958009	0.255434	0.780827	-0.561491	0.653935
10403	NDC80	NDC80, kinetochore complex component	1.91049	3.37116e-06	1.05065	0.0006431	0.298633	0.223883	-0.561214	0.0643284
692085	SNORD45C	small nucleolar RNA, C/D box 45C	0.0605823	0.945964	-0.0452246	0.966539	-0.454583	0.615896	-0.56039	0.687817
100289230	LOC100289230	uncharacterized LOC100289230	-1.46747	6.60698e-05	-1.25319	0.00130658	-0.774511	0.00697959	-0.560233	0.216242
30817	ADGRE2	adhesion G protein-coupled receptor E2	-1.28559	0.00719582	-1.90638	0.00162179	0.0611052	0.880325	-0.559683	0.49624
23358	USP24	ubiquitin specific peptidase 24	-0.0979053	0.82365	0.259109	0.572112	-0.916163	0.0454031	-0.559148	0.38558
64764	CREB3L2	cAMP responsive element binding protein 3 like 2	1.39975	0.000596024	1.83216	0.000216829	-0.991511	0.0130059	-0.5591	0.223853
728377	ARHGEF34P	Rho guanine nucleotide exchange factor 34, pseudogene	0.387905	0.354976	0.416934	0.421661	-0.588034	0.250854	-0.559005	0.376884
8698	S1PR4	sphingosine-1-phosphate receptor 4	-3.32713	0.000607415	-1.41438	0.165681	-2.4716	0.00479919	-0.558858	0.765995
57198	ATP8B2	ATPase phospholipid transporting 8B2	-0.138076	0.655484	0.814858	0.0661277	-1.51138	0.00307361	-0.558451	0.231798
55789	DEPDC1B	DEP domain containing 1B	1.75194	1.69933e-06	0.798384	0.00127639	0.395268	0.0663784	-0.558292	0.0341158
22834	ZNF652	zinc finger protein 652	-0.0134376	0.92571	0.0127906	0.938027	-0.584486	0.00149623	-0.558257	0.00833199
100506354	NA	NA	0.0482517	0.924286	-0.978025	0.0516043	0.468154	0.310032	-0.558122	0.439209
54407	SLC38A2	solute carrier family 38 member 2	-0.395981	0.0145769	-0.230081	0.142069	-0.72371	0.000718424	-0.55781	0.0166547
100506158	NA	NA	-0.659307	0.126088	-0.65199	0.212235	-0.564969	0.220376	-0.557652	0.464156
5295	PIK3R1	phosphoinositide-3-kinase regulatory subunit 1	-1.3603	0.000989902	-1.19208	0.00542914	-0.725382	0.0426927	-0.557164	0.295319
63893	UBE2O	ubiquitin conjugating enzyme E2 O	0.365514	0.0393083	0.0189753	0.928821	-0.210571	0.244487	-0.557109	0.0332082
6575	SLC20A2	solute carrier family 20 member 2	0.732018	0.000131211	0.536172	0.00268975	-0.360691	0.0248624	-0.556538	0.00950267
442582	STAG3L2	stromal antigen 3-like 2 (pseudogene)	-0.449499	0.207487	-0.273574	0.550888	-0.731992	0.0813792	-0.556068	0.356677
692087	SNORD49B	small nucleolar RNA, C/D box 49B	0.317546	0.750963	-0.796507	0.426432	0.558001	0.574155	-0.556052	0.748548
135112	NCOA7	nuclear receptor coactivator 7	-1.07263	2.22127e-05	-0.58261	0.00425113	-1.04563	0.000109133	-0.555609	0.0266414
26509	MYOF	myoferlin	-0.5475	0.200602	-0.400697	0.375217	-0.702156	0.11723	-0.555353	0.408058
255512	TOLLIP-AS1	TOLLIP antisense RNA 1 (head to head)	-0.919571	0.137578	-0.543031	0.487955	-0.931079	0.16555	-0.554539	0.651145
114780	PKD1L2	polycystin 1 like 2 (gene/pseudogene)	-1.18845	0.194425	-0.389946	0.757053	-1.35282	0.184686	-0.554314	0.780835
161176	SYNE3	spectrin repeat containing nuclear envelope family member 3	0.783586	0.010379	0.687719	0.0474468	-0.457866	0.185791	-0.553733	0.13177
132241	RPL32P3	ribosomal protein L32 pseudogene 3	-1.10261	0.00288697	-1.44073	0.0016981	-0.215587	0.46929	-0.55371	0.326119
30846	EHD2	EH domain containing 2	-0.524144	0.0543309	-0.386183	0.164144	-0.691452	0.0214214	-0.553491	0.155661
540	ATP7B	ATPase copper transporting beta	-0.486199	0.264713	0.0115939	0.985454	-1.0507	0.0466261	-0.55291	0.454949
158219	TTC39B	tetratricopeptide repeat domain 39B	-0.575021	0.0120767	-0.563017	0.035306	-0.564898	0.0230602	-0.552893	0.103121
286205	SCAI	suppressor of cancer cell invasion	0.205615	0.229712	0.470971	0.0300347	-0.818151	0.00168764	-0.552795	0.0355145
84236	RHBDD1	rhomboid domain containing 1	0.0417601	0.867894	-0.246218	0.339967	-0.264446	0.284551	-0.552424	0.109178
29127	RACGAP1	Rac GTPase activating protein 1	1.45659	1.9522e-07	0.919598	1.73641e-05	-0.015269	0.912593	-0.552259	0.0049654
7761	ZNF214	zinc finger protein 214	-0.387627	0.154398	1.05155	0.0206216	-1.99128	0.000438374	-0.552101	0.210142
10766	TOB2	transducer of ERBB2, 2	-0.686324	0.00952878	-0.699925	0.0160462	-0.538466	0.0418578	-0.552068	0.13175
23195	MDN1	midasin AAA ATPase 1	0.0536888	0.914788	0.188597	0.720767	-0.686523	0.15471	-0.551614	0.439795
79633	FAT4	FAT atypical cadherin 4	0.327028	0.478948	1.0422	0.0603827	-1.26673	0.0262992	-0.551558	0.447308
1062	CENPE	centromere protein E	1.72893	8.12276e-07	1.36892	1.24385e-05	-0.191513	0.293124	-0.551519	0.0289287
678	ZFP36L2	ZFP36 ring finger protein like 2	-0.358816	0.0368403	-0.394503	0.0323429	-0.515315	0.00910885	-0.551002	0.0302672
867	CBL	Cbl proto-oncogene	0.0122024	0.980456	0.583318	0.228657	-1.12211	0.0277927	-0.550999	0.417865
100289105	NA	NA	-1.97199	0.000420677	-1.31493	0.0256833	-1.2072	0.0107681	-0.55013	0.532164
56924	PAK6	p21 (RAC1) activated kinase 6	-2.3767	0.000122085	-2.47017	0.000398953	-0.456357	0.180313	-0.549824	0.557838
140578	CHODL	chondrolectin	-0.653403	0.159378	-1.10376	0.0476585	-0.0989879	0.843072	-0.549346	0.509374
729041	FAAHP1	fatty acid amide hydrolase pseudogene 1	-0.659373	0.386035	-1.10058	0.201177	-0.106688	0.896832	-0.547892	0.716115
10208	USPL1	ubiquitin specific peptidase like 1	-0.170186	0.565856	-0.0750732	0.840712	-0.642954	0.0565534	-0.547841	0.221484
57522	SRGAP1	SLIT-ROBO Rho GTPase activating protein 1	-1.09961	0.00103822	-0.853893	0.0136811	-0.7932	0.0125954	-0.547486	0.210996
23522	KAT6B	lysine acetyltransferase 6B	-0.724005	0.00524281	-0.517803	0.0537092	-0.753442	0.00770214	-0.54724	0.119593
348654	GEN1	GEN1, Holliday junction 5' flap endonuclease	0.950182	0.00365762	0.82598	0.0164011	-0.422895	0.179667	-0.547097	0.170358
201158	TVP23C	trans-golgi network vesicle protein 23 homolog C	0.225416	0.620629	0.00466384	0.993362	-0.326282	0.522195	-0.547033	0.427005
126432	RINL	Ras and Rab interactor like	-0.585013	0.119422	-0.940509	0.0411073	-0.191504	0.621548	-0.547	0.398321
11176	BAZ2A	bromodomain adjacent to zinc finger domain 2A	-0.763049	0.00304419	-0.48077	0.0491732	-0.829136	0.00341552	-0.546857	0.092966
221935	SDK1	sidekick cell adhesion molecule 1	2.13531	0.000161684	2.87145	0.000282207	-1.28297	0.0493139	-0.546835	0.225846
10023	FRAT1	FRAT1, WNT signaling pathway regulator	-1.11358	0.0021263	-1.40951	0.00142335	-0.250404	0.384842	-0.546328	0.303991
283174	MIR4697HG	MIR4697 host gene	-1.53327	0.00293896	-1.70618	0.00423223	-0.373129	0.370115	-0.546039	0.50451
201299	RDM1	RAD52 motif containing 1	2.46974	5.52674e-05	0.819253	0.0303353	1.10554	0.03072	-0.54495	0.158712
58508	KMT2C	lysine methyltransferase 2C	-0.609881	0.065055	-0.176579	0.642283	-0.977903	0.0130951	-0.5446	0.283015
353274	ZNF445	zinc finger protein 445	0.417094	0.119958	0.308265	0.306002	-0.435387	0.145448	-0.544216	0.162793
692088	SNORD50B	small nucleolar RNA, C/D box 50B	0.912735	0.0645212	0.00574217	0.991678	0.36292	0.507541	-0.544073	0.41679
100293516	ZNF587B	zinc finger protein 587B	0.303406	0.528053	0.510321	0.398324	-0.750895	0.20624	-0.54398	0.460963
8091	HMGA2	high mobility group AT-hook 2	0.725589	0.00363582	-1.07713	0.000220619	1.25892	0.000204848	-0.543803	0.0645014
283431	GAS2L3	growth arrest specific 2 like 3	1.31178	0.00359505	1.41643	0.00744515	-0.648207	0.187027	-0.543557	0.284938
100288637	LOC100288637	OTU deubiquitinase 7A pseudogene	0.363267	0.279359	0.804972	0.0772494	-0.984951	0.0362339	-0.543246	0.268938
100505616	SNHG21	small nucleolar RNA host gene 21	0.075616	0.834751	-0.694341	0.0656094	0.226718	0.522195	-0.543239	0.286838
9857	CEP350	centrosomal protein 350	-0.302297	0.413629	0.100832	0.822205	-0.945839	0.027944	-0.542711	0.349926
85390	SNORD14D	small nucleolar RNA, C/D box 14D	2.20833	0.000207484	-0.370396	0.289197	2.03679	0.00115796	-0.541937	0.240084
169841	ZNF169	zinc finger protein 169	-0.432303	0.229198	-0.231696	0.619643	-0.742531	0.0806783	-0.541924	0.371557
642441	NA	NA	-0.748866	0.381395	-1.40661	0.142544	0.11669	0.895442	-0.541052	0.761833
255967	PAN3	poly(A) specific ribonuclease subunit PAN3	-0.853539	0.00181879	-0.360219	0.163673	-1.03422	0.00131078	-0.540896	0.121824
401207	C5orf63	chromosome 5 open reading frame 63	-0.209537	0.31411	-0.75555	0.00543307	0.00527735	0.982735	-0.540736	0.0941004
1879	EBF1	EBF transcription factor 1	-3.24762	0.000980278	-0.614168	0.589518	-3.17345	0.00303035	-0.539999	0.779044
26137	ZBTB20	zinc finger and BTB domain containing 20	-0.671018	0.251992	0.381621	0.644762	-1.59246	0.0387957	-0.539817	0.630086
55958	KLHL9	kelch like family member 9	-0.293782	0.0367912	-0.185885	0.22603	-0.647621	0.00107407	-0.539724	0.0140593
161725	OTUD7A	OTU deubiquitinase 7A	1.65866	0.0153672	3.06985	0.00220298	-1.95044	0.0394027	-0.539256	0.513282
8289	ARID1A	AT-rich interaction domain 1A	1.6394	1.2506e-05	1.33473	0.000132572	-0.234564	0.312763	-0.539238	0.103644
57107	PDSS2	decaprenyl diphosphate synthase subunit 2	0.37142	0.0335644	-0.25958	0.154481	0.0918466	0.613439	-0.539153	0.0325235
7078	TIMP3	TIMP metallopeptidase inhibitor 3	1.26537	6.00407e-07	1.70433	1.20183e-07	-0.977785	1.76793e-05	-0.538827	0.00820581
56102	PCDHGB3	protocadherin gamma subfamily B, 3	0.880809	0.553403	-0.724674	0.640716	1.06719	0.491312	-0.538297	0.846266
9462	RASAL2	RAS protein activator like 2	0.905763	0.0230678	1.41539	0.00396125	-1.04789	0.020816	-0.538258	0.345744
7227	TRPS1	transcriptional repressor GATA binding 1	-0.630106	0.0612345	-0.138236	0.734037	-1.02995	0.0120252	-0.538075	0.302937
2242	FES	FES proto-oncogene, tyrosine kinase	-0.626699	0.487461	-0.18048	0.88454	-0.984182	0.322187	-0.537962	0.768993
6837	MED22	mediator complex subunit 22	0.632627	0.000385096	-0.348439	0.0237207	0.443349	0.00796171	-0.537718	0.0109624
2263	FGFR2	fibroblast growth factor receptor 2	2.23619	8.85385e-07	1.85689	1.22699e-05	-0.158223	0.589429	-0.537529	0.0273163
51175	TUBE1	tubulin epsilon 1	1.19838	1.26508e-05	0.748222	0.00111263	-0.0869398	0.655915	-0.537098	0.0198613
100507418	NA	NA	-0.249196	0.520575	-0.659272	0.138522	-0.126338	0.766096	-0.536414	0.393482
55771	PRR11	proline rich 11	1.14143	0.000834301	0.907156	0.00631429	-0.301886	0.281631	-0.536164	0.178107
7456	WIPF1	WAS/WASL interacting protein family member 1	-0.451928	0.0904142	0.174132	0.625723	-1.16215	0.00342467	-0.536092	0.206182
23389	MED13L	mediator complex subunit 13 like	-0.21302	0.591842	0.443844	0.309661	-1.19288	0.0128852	-0.536017	0.383805
25836	NIPBL	NIPBL, cohesin loading factor	-0.32722	0.197669	0.0471863	0.881889	-0.910076	0.00547946	-0.53567	0.163588
5358	PLS3	plastin 3	-0.0841724	0.480159	-0.272594	0.0392825	-0.346538	0.0124952	-0.53496	0.00652262
1956	EGFR	epidermal growth factor receptor	-0.36546	0.596497	0.749354	0.284296	-1.64943	0.0273804	-0.534614	0.648519
26052	DNM3	dynamin 3	3.89782	6.19395e-07	3.10192	5.13508e-06	0.261532	0.600066	-0.53437	0.0478512
4040	LRP6	LDL receptor related protein 6	0.326734	0.314989	0.393384	0.279396	-0.600756	0.0981063	-0.534106	0.278222
9422	ZNF264	zinc finger protein 264	-0.0164891	0.927075	-0.00342474	0.987159	-0.54691	0.00835793	-0.533846	0.0322705
2099	ESR1	estrogen receptor 1	-0.952226	0.110543	0.0115833	0.986952	-1.4976	0.023748	-0.533791	0.5872
90326	THAP3	THAP domain containing 3	-0.196191	0.473091	0.148669	0.679282	-0.878472	0.0161777	-0.533611	0.207543
51755	CDK12	cyclin dependent kinase 12	0.709752	0.0526113	0.66121	0.0958656	-0.484309	0.202987	-0.532851	0.321368
441263	DTX2P1-UPK3BP1-PMS2P11	DTX2P1-UPK3BP1-PMS2P11 readthrough, transcribed pseudogene	-0.214605	0.424698	0.476104	0.187387	-1.2234	0.00373086	-0.53269	0.204876
10896	OCLM	oculomedin	-1.01461	0.252792	0.0485097	0.972786	-1.59539	0.132133	-0.532265	0.787955
56181	MTFR1L	mitochondrial fission regulator 1 like	-1.1208	2.11771e-06	-0.811139	0.000112109	-0.841912	8.94984e-05	-0.532254	0.012654
7503	XIST	X inactive specific transcript	-0.584836	0.527532	0.428708	0.68723	-1.54578	0.118876	-0.532234	0.759692
85389	SNORD14C	small nucleolar RNA, C/D box 14C	1.20667	0.00880654	-0.322042	0.416572	0.997523	0.0381912	-0.531187	0.312046
91975	ZNF300	zinc finger protein 300	-0.0585332	0.778907	-0.102684	0.664498	-0.487001	0.0368327	-0.531152	0.07392
6792	CDKL5	cyclin dependent kinase like 5	-0.266679	0.679004	-0.117248	0.893265	-0.68042	0.340079	-0.53099	0.642185
11217	AKAP2	A-kinase anchoring protein 2	0.861294	0.0758128	0.411056	0.447498	-0.0805095	0.895504	-0.530748	0.427005
57459	GATAD2B	GATA zinc finger domain containing 2B	-0.326233	0.0815705	-0.0646852	0.770155	-0.792282	0.00196827	-0.530734	0.0599999
100302137	MIR1914	microRNA 1914	1.12311	0.219342	-0.203607	0.840885	0.796307	0.42884	-0.53041	0.713892
10413	YAP1	Yes associated protein 1	-0.810803	0.115828	0.135087	0.811283	-1.47536	0.0126643	-0.529473	0.520413
256714	MAP7D2	MAP7 domain containing 2	-2.32558	0.00713602	-3.28826	0.00190413	0.433231	0.45443	-0.529447	0.770453
54443	ANLN	anillin actin binding protein	2.14216	2.47478e-06	2.09604	6.2608e-06	-0.482861	0.0537413	-0.528983	0.156866
5795	PTPRJ	protein tyrosine phosphatase, receptor type J	1.82095	3.37116e-06	2.08208	5.26481e-06	-0.789434	0.00913232	-0.528304	0.065328
23034	SAMD4A	sterile alpha motif domain containing 4A	0.281565	0.199812	0.816966	0.00483289	-1.06367	0.00116109	-0.528266	0.106588
79598	CEP97	centrosomal protein 97	0.685028	0.0735077	0.579093	0.17505	-0.422316	0.320448	-0.52825	0.340541
1488	CTBP2	C-terminal binding protein 2	0.711278	2.73642e-05	-0.151709	0.184277	0.334751	0.00948582	-0.528236	0.00390624
6320	CLEC11A	C-type lectin domain containing 11A	-0.188841	0.692099	-1.19914	0.022747	0.482123	0.286876	-0.528177	0.49268
221937	FOXK1	forkhead box K1	-0.296956	0.353209	-0.192535	0.601271	-0.632503	0.0738286	-0.528082	0.289138
201973	PRIMPOL	primase and DNA directed polymerase	1.46034	7.93283e-06	0.67945	0.00378058	0.252818	0.238554	-0.528071	0.0365489
84162	KIAA1109	KIAA1109	-1.1794	0.00421484	-0.319124	0.433088	-1.38811	0.00327816	-0.527836	0.359691
57448	BIRC6	baculoviral IAP repeat containing 6	-0.155647	0.723772	0.227919	0.637002	-0.910996	0.0531609	-0.527429	0.432519
2037	EPB41L2	erythrocyte membrane protein band 4.1 like 2	0.596346	0.0201587	0.717389	0.0145172	-0.647886	0.0241001	-0.526843	0.13369
11214	AKAP13	A-kinase anchoring protein 13	-0.940693	0.00431737	-0.141032	0.676868	-1.32634	0.00122574	-0.526674	0.233443
146059	CDAN1	codanin 1	0.239611	0.170551	0.17823	0.368423	-0.464706	0.0277862	-0.526087	0.0460088
65095	KRI1	KRI1 homolog	0.148045	0.367335	-0.374202	0.046815	-0.00333377	0.986237	-0.52558	0.037432
5329	PLAUR	plasminogen activator, urokinase receptor	0.605201	0.263766	-1.28699	0.0209914	1.36664	0.0229015	-0.525552	0.522727
84695	LOXL3	lysyl oxidase like 3	1.52954	5.24149e-05	-0.0264343	0.92001	1.03046	0.00293802	-0.525512	0.0778321
26958	COPG2	coatomer protein complex subunit gamma 2	-0.0534834	0.717293	-0.42114	0.0150617	-0.157669	0.292272	-0.525326	0.0192644
23529	CLCF1	cardiotrophin like cytokine factor 1	-0.349631	0.033868	-1.84862	5.02532e-07	0.974378	9.37752e-05	-0.524615	0.0381159
1054	CEBPG	CCAAT enhancer binding protein gamma	0.839303	9.43647e-06	0.105169	0.379963	0.20957	0.0874288	-0.524563	0.00419173
26974	ZNF285	zinc finger protein 285	-0.554663	0.318484	-0.77248	0.238806	-0.306242	0.606763	-0.524059	0.615361
643180	CCT6P3	chaperonin containing TCP1 subunit 6 pseudogene 3	-0.370537	0.330839	-0.690903	0.128373	-0.203318	0.621228	-0.523684	0.420581
4214	MAP3K1	mitogen-activated protein kinase kinase kinase 1	0.939545	0.00431877	1.07613	0.00463603	-0.659776	0.0537798	-0.523192	0.200447
100506575	NA	NA	-0.372157	0.603056	0.00173295	0.9985	-0.896706	0.268989	-0.522817	0.693918
100289098	GS1-124K5.4	uncharacterized LOC100289098	-0.646395	0.262838	-0.92339	0.170306	-0.245394	0.687946	-0.522389	0.633289
51086	TNNI3K	TNNI3 interacting kinase	-0.960551	0.287234	-2.47522	0.0177898	0.992327	0.211165	-0.522343	0.790863
100272217	LOC100272217	uncharacterized LOC100272217	-0.772856	0.0722119	-0.323367	0.559294	-0.971723	0.0524654	-0.522234	0.498686
157285	PRAG1	PEAK1 related, kinase-activating pseudokinase 1	2.29826	9.4437e-08	2.09697	5.32036e-07	-0.320808	0.102109	-0.522095	0.0359856
9779	TBC1D5	TBC1 domain family member 5	-0.151117	0.579356	0.467262	0.128198	-1.14017	0.0023184	-0.521788	0.197774
3783	KCNN4	potassium calcium-activated channel subfamily N member 4	-3.10754	2.84293e-05	-3.75953	2.7901e-05	0.130367	0.66864	-0.521628	0.638156
1386	ATF2	activating transcription factor 2	-0.47252	0.179592	-0.016279	0.972838	-0.977665	0.0217862	-0.521424	0.356742
54870	QRICH1	glutamine rich 1	0.390571	0.0108016	0.069706	0.657473	-0.200267	0.175638	-0.521132	0.0166459
55200	PLEKHG6	pleckstrin homology and RhoGEF domain containing G6	-2.71198	0.00284403	-0.521632	0.64157	-2.71032	0.0065509	-0.51998	0.781637
93594	TBC1D31	TBC1 domain family member 31	1.16863	4.90971e-06	0.65569	0.000956876	-0.00661222	0.970724	-0.519555	0.0125678
54821	ERCC6L	ERCC excision repair 6 like, spindle assembly checkpoint helicase	2.74241	2.40815e-07	1.63098	1.63698e-05	0.591931	0.0390725	-0.519499	0.0475379
54921	CHTF8	chromosome transmission fidelity factor 8	0.126312	0.425859	0.122916	0.483123	-0.51604	0.00882566	-0.519436	0.0338698
9232	PTTG1	pituitary tumor-transforming 1	0.948078	0.0393059	0.177865	0.720593	0.251131	0.5924	-0.519081	0.450472
266971	PIPSL	PIP5K1A and PSMD4-like, pseudogene	0.578958	0.242663	0.882067	0.159458	-0.822167	0.191655	-0.519059	0.494577
199223	TTC21A	tetratricopeptide repeat domain 21A	-1.72748	0.00458906	-0.920604	0.187817	-1.32569	0.0257636	-0.518818	0.652649
200558	APLF	aprataxin and PNKP like factor	-0.517291	0.0418579	-0.420319	0.157635	-0.615352	0.0329708	-0.518381	0.1884
619207	SCART1	scavenger receptor family member expressed on T cells 1	-1.11702	0.0298079	-0.432074	0.502527	-1.20312	0.0377282	-0.518171	0.590403
90576	ZNF799	zinc finger protein 799	0.79569	0.00950281	0.368528	0.233205	-0.0906927	0.791868	-0.517855	0.154542
56243	KIAA1217	KIAA1217	-1.07061	0.00159952	-0.570848	0.0757226	-1.01758	0.00443029	-0.517822	0.231798
91373	UAP1L1	UDP-N-acetylglucosamine pyrophosphorylase 1 like 1	-0.570096	0.0624052	0.0566074	0.899602	-1.14446	0.00712495	-0.517754	0.300848
253260	RICTOR	RPTOR independent companion of MTOR complex 2	-1.15672	0.000982196	-0.469777	0.145793	-1.20406	0.00181449	-0.517119	0.24284
84527	ZNF559	zinc finger protein 559	-1.04905	0.00750131	-0.978308	0.0322181	-0.587559	0.104569	-0.516815	0.421616
10349	ABCA10	ATP binding cassette subfamily A member 10	-3.26488	2.73642e-05	-2.91112	0.000342629	-0.870492	0.0243978	-0.516734	0.657147
389217	SETP20	SET pseudogene 20	-0.654425	0.529895	-0.271491	0.845332	-0.899513	0.427995	-0.51658	0.814005
1628	DBP	D-box binding PAR bZIP transcription factor	-1.25339	0.0249397	-1.45641	0.0273243	-0.31307	0.52665	-0.516089	0.628834
90293	KLHL13	kelch like family member 13	1.74282	6.7625e-05	0.795525	0.0144862	0.431819	0.214076	-0.515475	0.119096
55183	RIF1	replication timing regulatory factor 1	0.817691	0.00969147	0.597479	0.0610727	-0.295256	0.323128	-0.515468	0.223779
100506117	NA	NA	-1.2767	7.02539e-05	-0.741199	0.0148714	-1.05071	0.00087465	-0.515207	0.17563
11223	MST1L	macrophage stimulating 1 like	-1.6679	0.000566962	-1.32624	0.0104018	-0.856576	0.0283006	-0.514914	0.4832
26528	DAZAP1	DAZ associated protein 1	0.386195	0.0009235	-0.16305	0.105256	0.0344509	0.726517	-0.514795	0.00217638
64324	NSD1	nuclear receptor binding SET domain protein 1	0.222465	0.638435	0.642728	0.190181	-0.935025	0.058599	-0.514762	0.493667
51537	MTFP1	mitochondrial fission process 1	1.49537	0.00062446	0.37105	0.285927	0.609794	0.103213	-0.514529	0.272228
468	ATF4	activating transcription factor 4	0.493861	0.00795965	-0.0165496	0.934576	-0.00337591	0.985625	-0.513787	0.0444999
10741	RBBP9	RB binding protein 9, serine hydrolase	-0.139506	0.338448	0.366926	0.0462929	-1.02004	0.000144276	-0.513603	0.0266132
116138	KLHDC3	kelch domain containing 3	-0.268467	0.0967946	-0.207235	0.23777	-0.574677	0.00504342	-0.513444	0.0381802
79628	SH3TC2	SH3 domain and tetratricopeptide repeats 2	0.65491	0.0136125	-0.0269476	0.928087	0.168498	0.52896	-0.513359	0.131856
63935	PCIF1	PDX1 C-terminal inhibiting factor 1	-0.207985	0.124748	-0.0420825	0.799364	-0.678923	0.000826428	-0.513021	0.0176842
196528	ARID2	AT-rich interaction domain 2	0.0037844	0.988516	0.545702	0.0435179	-1.05463	0.00142744	-0.51271	0.123004
138162	C9orf116	chromosome 9 open reading frame 116	0.124451	0.877541	-0.0109629	0.99088	-0.377231	0.660638	-0.512645	0.691982
55370	PPP4R1L	protein phosphatase 4 regulatory subunit 1 like (pseudogene)	-1.00846	0.057503	-0.0445493	0.956779	-1.47651	0.0284021	-0.512596	0.619333
3653	IPW	imprinted in Prader-Willi syndrome	-0.413782	0.0872073	-0.149793	0.619786	-0.776224	0.0120525	-0.512234	0.174256
9508	ADAMTS3	ADAM metallopeptidase with thrombospondin type 1 motif 3	3.06001	0.000134517	1.1311	0.0276991	1.4167	0.0437939	-0.512207	0.313868
81930	KIF18A	kinesin family member 18A	1.51085	1.1055e-07	1.09623	3.84187e-06	-0.0968463	0.462483	-0.51146	0.00462148
16	AARS	alanyl-tRNA synthetase	0.700222	3.17041e-05	0.20781	0.0782874	-0.0188486	0.874747	-0.51126	0.00491118
81792	ADAMTS12	ADAM metallopeptidase with thrombospondin type 1 motif 12	4.00357	1.44312e-05	3.31976	8.88644e-05	0.17269	0.825507	-0.511119	0.225067
55304	SPTLC3	serine palmitoyltransferase long chain base subunit 3	-0.561164	0.00536527	-1.256	3.81175e-05	0.183755	0.300227	-0.51108	0.063031
376940	ZC3H6	zinc finger CCCH-type containing 6	-0.872599	0.00576982	-0.164987	0.649957	-1.21804	0.00238084	-0.510424	0.269007
100128640	ACVR2B-AS1	ACVR2B antisense RNA 1	-2.24494	0.000564497	-1.26983	0.0588988	-1.48462	0.00913899	-0.509499	0.642907
54552	GNL3L	G protein nucleolar 3 like	0.818964	0.000641082	-0.0677461	0.748906	0.377458	0.0666166	-0.509253	0.0605722
2966	GTF2H2	general transcription factor IIH subunit 2	0.871487	0.137994	-0.31245	0.608399	0.675852	0.287116	-0.508085	0.560069
27340	UTP20	UTP20, small subunit processome component	1.09697	0.00189102	0.452191	0.151851	0.137003	0.669717	-0.507772	0.227905
29843	SENP1	SUMO specific peptidase 1	0.916616	0.000486922	0.629509	0.0108011	-0.220362	0.317824	-0.507469	0.0758589
2077	ERF	ETS2 repressor factor	-0.313052	0.0302503	-0.646869	0.000889321	-0.17364	0.224762	-0.507457	0.020659
63826	SRR	serine racemase	0.225009	0.292289	-0.0926308	0.721769	-0.189722	0.433724	-0.507362	0.103644
4015	LOX	lysyl oxidase	0.897638	0.000417505	2.09189	1.33599e-06	-1.70139	1.46264e-05	-0.507144	0.0817962
677835	SNORA56	small nucleolar RNA, H/ACA box 56	1.06717	0.0837241	0.192354	0.778862	0.368258	0.59909	-0.506555	0.567675
692072	SNORD5	small nucleolar RNA, C/D box 5	0.117039	0.846888	-0.194024	0.781394	-0.195441	0.766096	-0.506503	0.590918
22897	CEP164	centrosomal protein 164	0.0696981	0.52281	0.050661	0.6847	-0.486331	0.0014906	-0.505368	0.00507771
89795	NAV3	neuron navigator 3	6.6584	6.66088e-06	5.87874	2.20608e-05	0.274615	0.822775	-0.505042	0.190361
23468	CBX5	chromobox 5	0.781534	0.0169214	0.380211	0.236724	-0.103693	0.743584	-0.505016	0.278669
728743	LOC728743	zinc finger protein pseudogene	-1.33722	0.0105871	-0.973958	0.103446	-0.868182	0.0774781	-0.504916	0.597262
388115	CCDC9B	coiled-coil domain containing 9B	-0.295638	0.271983	-0.825663	0.0120296	0.0252819	0.933533	-0.504744	0.223367
8660	IRS2	insulin receptor substrate 2	-1.43495	3.79488e-07	-1.032	1.8126e-05	-0.907184	6.24188e-05	-0.50423	0.0188346
288	ANK3	ankyrin 3	-0.73452	0.0103149	-0.404861	0.175652	-0.833573	0.00956454	-0.503913	0.216224
57214	CEMIP	cell migration inducing hyaluronidase 1	-1.34234	0.0466069	-3.40973	0.00022434	1.56354	0.00904518	-0.503846	0.710368
388327	C17orf100	chromosome 17 open reading frame 100	-1.47014	0.00194403	-1.65669	0.00289099	-0.316949	0.374099	-0.503507	0.514985
10188	TNK2	tyrosine kinase non receptor 2	-0.434656	0.0234607	-0.907577	0.000510909	-0.0298274	0.881707	-0.502748	0.0675224
23126	POGZ	pogo transposable element derived with ZNF domain	0.0632794	0.853046	0.54246	0.123612	-0.981864	0.0112517	-0.502683	0.295305
27085	MTBP	MDM2 binding protein	2.11167	5.68658e-07	1.49919	1.8126e-05	0.110162	0.636753	-0.50232	0.0478512
84127	NA	NA	-0.439549	0.305912	-0.0717388	0.908524	-0.869275	0.0923679	-0.501465	0.510774
400752	LINC01144	long intergenic non-protein coding RNA 1144	0.319177	0.686539	-0.747137	0.344671	0.56506	0.478075	-0.501254	0.702924
257106	ARHGAP30	Rho GTPase activating protein 30	0.41933	0.514538	0.142281	0.860341	-0.224201	0.766493	-0.501251	0.632965
54796	BNC2	basonuclin 2	0.038074	0.935667	0.11811	0.833231	-0.580983	0.237576	-0.500948	0.454256
3428	IFI16	interferon gamma inducible protein 16	-1.68741	3.29598e-07	-1.50844	2.39085e-06	-0.679792	0.000974704	-0.500828	0.0364332
124491	TMEM170A	transmembrane protein 170A	1.32365	0.000109337	0.55594	0.0344126	0.266913	0.323025	-0.500795	0.0969541
100506499	NA	NA	-0.0360325	0.966329	-1.07385	0.161224	0.537481	0.462122	-0.500335	0.70622
644019	CBWD6	COBW domain containing 6	-0.594444	0.255647	0.0299764	0.970126	-1.12458	0.0761679	-0.500164	0.610277
10497	UNC13B	unc-13 homolog B	0.295114	0.223395	0.07434	0.797785	-0.279295	0.284418	-0.500068	0.163791
84986	ARHGAP19	Rho GTPase activating protein 19	-0.104849	0.568172	0.186049	0.357789	-0.790625	0.00186369	-0.499728	0.066438
8338	HIST2H2AC	histone cluster 2 H2A family member c	-0.747167	0.250195	-1.49519	0.0469539	0.248702	0.699617	-0.499319	0.696068
22838	RNF44	ring finger protein 44	-0.789019	0.00270299	-0.747884	0.00758037	-0.540159	0.0305613	-0.499024	0.144694
23270	TSPYL4	TSPY like 4	-0.857996	0.0002664	-0.199518	0.317247	-1.15745	0.000125637	-0.498974	0.0647115
26152	ZNF337	zinc finger protein 337	-0.813904	0.0146541	-0.123971	0.751853	-1.1885	0.00423173	-0.49857	0.317545
85379	KIAA1671	KIAA1671	-0.102032	0.778669	0.123453	0.760508	-0.723948	0.0578926	-0.498463	0.350345
55616	ASAP3	ArfGAP with SH3 domain, ankyrin repeat and PH domain 3	-0.801439	4.38863e-05	-0.61238	0.000886438	-0.687377	0.000440945	-0.498319	0.0173727
144097	SPINDOC	spindlin interactor and repressor of chromatin binding	1.18507	7.18365e-06	0.721242	0.000750762	-0.0344153	0.846626	-0.498242	0.0266089
10797	MTHFD2	methylenetetrahydrofolate dehydrogenase (NADP+ dependent) 2, methenyltetrahydrofolate cyclohydrolase	1.41686	2.22472e-07	0.859897	2.58009e-05	0.059385	0.625101	-0.497583	0.0109624
9113	LATS1	large tumor suppressor kinase 1	0.183921	0.712636	0.596018	0.284064	-0.909649	0.100867	-0.497553	0.522998
55117	SLC6A15	solute carrier family 6 member 15	-0.423731	0.02114	-0.422424	0.0365164	-0.498778	0.0148879	-0.497471	0.0592374
84218	TBC1D3F	TBC1 domain family member 3F	-1.65645	0.0165554	-0.142947	0.889743	-2.01039	0.0170603	-0.496888	0.733579
100507342	NA	NA	-1.25407	0.0278415	-0.59201	0.394194	-1.15891	0.0553254	-0.496858	0.654335
57835	SLC4A5	solute carrier family 4 member 5	1.41729	0.000126364	0.478434	0.0771556	0.44234	0.13421	-0.496515	0.126367
131544	CRYBG3	crystallin beta-gamma domain containing 3	-0.0128293	0.987209	0.606606	0.458278	-1.11561	0.154698	-0.496173	0.675079
57634	EP400	E1A binding protein p400	0.132821	0.729009	0.443717	0.271453	-0.807069	0.0503589	-0.496173	0.388307
27074	LAMP3	lysosomal associated membrane protein 3	0.741548	0.00919537	0.944936	0.0053149	-0.699349	0.0274086	-0.495961	0.179342
100506461	NA	NA	0.0683007	0.713485	-0.136596	0.498911	-0.291063	0.136105	-0.49596	0.0613786
167227	DCP2	decapping mRNA 2	0.591663	0.000836701	0.679872	0.000773296	-0.583887	0.00275112	-0.495678	0.020659
85415	RHPN2	rhophilin Rho GTPase binding protein 2	0.857644	1.84748e-05	0.729661	0.000186983	-0.367676	0.0177453	-0.495659	0.00994717
487	ATP2A1	ATPase sarcoplasmic/endoplasmic reticulum Ca2+ transporting 1	-0.459434	0.41714	-0.455377	0.503858	-0.498682	0.415244	-0.494626	0.637644
54863	TOR4A	torsin family 4 member A	-0.000532769	0.998156	-0.670604	0.00229483	0.17558	0.310054	-0.494491	0.0506241
57479	PRR12	proline rich 12	0.0855978	0.814953	0.103393	0.799963	-0.512233	0.161842	-0.494438	0.350345
5176	SERPINF1	serpin family F member 1	0.457925	0.474381	0.064383	0.936706	-0.100841	0.897246	-0.494383	0.63327
57037	ANKMY2	ankyrin repeat and MYND domain containing 2	0.0772443	0.715491	-0.224133	0.318459	-0.192681	0.374739	-0.494059	0.0999024
1731	2001-09-01	septin 1	-0.776994	0.0240921	-0.68244	0.0902779	-0.588574	0.0929371	-0.49402	0.383805
57513	CASKIN2	CASK interacting protein 2	0.649795	0.0114782	0.347034	0.176987	-0.191033	0.454766	-0.493793	0.142955
404201	WDFY3-AS2	WDFY3 antisense RNA 2	-1.15357	0.0300759	-0.639792	0.314963	-1.00716	0.0710229	-0.493386	0.624063
729737	LOC729737	uncharacterized LOC729737	-1.25867	0.0127377	0.0593185	0.935614	-1.81133	0.00654566	-0.493336	0.588997
3708	ITPR1	inositol 1,4,5-trisphosphate receptor type 1	0.926118	0.0502255	1.0784	0.0624907	-0.645522	0.267037	-0.493237	0.443325
10106	CTDSP2	CTD small phosphatase 2	-0.885063	0.00263477	-0.0906898	0.743219	-1.28755	0.000497102	-0.493177	0.17563
25822	DNAJB5	DnaJ heat shock protein family (Hsp40) member B5	0.733883	0.00980905	0.82311	0.0164308	-0.582187	0.0829332	-0.49296	0.147934
152815	THAP6	THAP domain containing 6	0.0671226	0.694218	0.145981	0.447093	-0.571816	0.00849349	-0.492958	0.0467666
7409	VAV1	vav guanine nucleotide exchange factor 1	0.417324	0.667938	-1.78918	0.0497132	1.71362	0.0660572	-0.492883	0.770453
378805	LINC-PINT	long intergenic non-protein coding RNA, p53 induced transcript	-1.86341	0.000140236	-1.4835	0.00331898	-0.872677	0.0153963	-0.492768	0.473688
6002	RGS12	regulator of G protein signaling 12	-0.0535976	0.745859	-0.434382	0.0218019	-0.111289	0.508053	-0.492073	0.041289
200765	TIGD1	tigger transposable element derived 1	-1.07826	0.00284403	-0.939895	0.0204555	-0.630205	0.0540343	-0.491841	0.372175
150468	CKAP2L	cytoskeleton associated protein 2 like	2.11587	4.70152e-07	1.56341	1.18669e-05	0.0607299	0.794917	-0.491733	0.0528554
339287	MSL1	male specific lethal 1 homolog	-0.04653	0.778964	-0.178951	0.294519	-0.358913	0.0409395	-0.491334	0.0401418
29842	TFCP2L1	transcription factor CP2 like 1	-0.993953	0.00275134	-0.838456	0.013173	-0.646702	0.0373497	-0.491205	0.251889
8924	HERC2	HECT and RLD domain containing E3 ubiquitin protein ligase 2	-0.123786	0.760783	0.0181743	0.970768	-0.633013	0.124225	-0.491053	0.424117
6533	SLC6A6	solute carrier family 6 member 6	-0.426775	0.178952	-0.441208	0.219615	-0.476475	0.160187	-0.490908	0.331837
9477	MED20	mediator complex subunit 20	0.748629	0.000112975	0.581963	0.00176456	-0.324188	0.0443079	-0.490854	0.0159559
27314	RAB30	RAB30, member RAS oncogene family	0.741714	0.0371504	2.47366	0.000841548	-2.22263	0.00247734	-0.490688	0.296567
9925	ZBTB5	zinc finger and BTB domain containing 5	-0.167213	0.206762	-0.143806	0.342622	-0.513976	0.00398878	-0.490568	0.0206256
23150	FRMD4B	FERM domain containing 4B	-1.24917	0.00196835	-0.907931	0.0386561	-0.831686	0.0258219	-0.490443	0.431637
286006	LSMEM1	leucine rich single-pass membrane protein 1	-0.751075	0.218858	-1.11294	0.117742	-0.127855	0.844578	-0.489715	0.683526
100506302	LOC100506302	uncharacterized LOC100506302	-0.181115	0.617013	-0.317966	0.442533	-0.352758	0.3609	-0.489609	0.389863
100113386	UCKL1-AS1	UCKL1 antisense RNA 1	-1.891	0.0249014	-0.874586	0.42416	-1.50596	0.0778039	-0.489543	0.804731
91056	AP5B1	adaptor related protein complex 5 subunit beta 1	0.256563	0.185976	-0.893896	0.000795756	0.660943	0.00623093	-0.489516	0.0887306
100505737	NA	NA	-0.477844	0.513185	0.34056	0.732341	-1.3079	0.13421	-0.489499	0.731955
1795	DOCK3	dedicator of cytokinesis 3	-1.28146	0.0299152	-1.10734	0.11129	-0.663365	0.229745	-0.489248	0.674872
646762	LOC646762	uncharacterized LOC646762	-0.572836	0.0310362	0.0463356	0.893265	-1.10812	0.00235647	-0.488948	0.22049
114038	LINC00313	long intergenic non-protein coding RNA 313	-3.69885	4.88286e-06	-3.31541	5.99794e-05	-0.872267	0.00907483	-0.488827	0.652105
9771	RAPGEF5	Rap guanine nucleotide exchange factor 5	1.13317	0.00343945	0.819051	0.0362454	-0.174622	0.666026	-0.488736	0.256201
100287063	GEMIN2P2	gem nuclear organelle associated protein 2 pseudogene 2	-0.508487	0.335607	-0.613828	0.333492	-0.383382	0.499255	-0.488724	0.624763
51474	LIMA1	LIM domain and actin binding 1	1.03607	1.90227e-06	1.22058	1.20318e-06	-0.672917	0.000202519	-0.48841	0.0089987
6840	SVIL	supervillin	-0.436792	0.146656	-0.127408	0.719273	-0.797633	0.0233518	-0.488249	0.295319
347240	KIF24	kinesin family member 24	1.5389	0.000398237	0.97646	0.0121444	0.0743364	0.857989	-0.488101	0.230224
493869	GPX8	glutathione peroxidase 8 (putative)	1.09163	2.32352e-06	0.77508	8.95869e-05	-0.171084	0.19808	-0.487629	0.010737
27303	RBMS3	RNA binding motif single stranded interacting protein 3	-1.53652	3.8491e-06	-0.846293	0.00139677	-1.17748	0.000122568	-0.487256	0.0979601
26353	HSPB8	heat shock protein family B (small) member 8	-1.08331	0.183865	-2.96331	0.00277659	1.39384	0.0526208	-0.486161	0.778181
9860	LRIG2	leucine rich repeats and immunoglobulin like domains 2	-0.459498	0.205464	0.553501	0.261026	-1.49853	0.00638801	-0.485528	0.427743
7049	TGFBR3	transforming growth factor beta receptor 3	-0.0100384	0.954021	0.256762	0.132723	-0.752154	0.000875348	-0.485354	0.0365409
64288	ZSCAN31	zinc finger and SCAN domain containing 31	-0.122976	0.608796	-0.316747	0.243585	-0.291512	0.257405	-0.485283	0.172633
25956	SEC31B	SEC31 homolog B, COPII coat complex component	-1.91408	2.4594e-05	-1.11647	0.0051245	-1.28288	0.00104427	-0.485272	0.336803
2888	GRB14	growth factor receptor bound protein 14	0.311095	0.234718	0.171074	0.58364	-0.345196	0.256541	-0.485218	0.199243
9997	SCO2	SCO2, cytochrome c oxidase assembly protein	0.129612	0.826364	-1.34289	0.0217066	0.987722	0.0752962	-0.484782	0.595417
377677	CA13	carbonic anhydrase 13	1.0645	3.76342e-05	1.13167	9.57625e-05	-0.551896	0.016539	-0.484724	0.0354443
83856	FSD1L	fibronectin type III and SPRY domain containing 1 like	-0.0459757	0.921497	-0.0863339	0.87577	-0.444166	0.344132	-0.484524	0.47499
51701	NLK	nemo like kinase	-0.00760088	0.973664	0.0345216	0.895399	-0.526624	0.0304474	-0.484502	0.10921
8028	MLLT10	MLLT10, histone lysine methyltransferase DOT1L cofactor	-0.359348	0.0388187	-0.275486	0.14253	-0.568324	0.00702447	-0.484462	0.0581485
284309	ZNF776	zinc finger protein 776	-0.431664	0.135048	-0.170708	0.634719	-0.745335	0.0318227	-0.48438	0.295319
324	APC	APC, WNT signaling pathway regulator	0.226834	0.512187	0.633357	0.108828	-0.890891	0.0297783	-0.484368	0.360558
57491	AHRR	aryl-hydrocarbon receptor repressor	-1.21761	0.00160738	-1.19831	0.00565907	-0.503649	0.111651	-0.484347	0.395763
10847	SRCAP	Snf2 related CREBBP activator protein	0.000143434	0.999767	0.469373	0.353279	-0.953489	0.0614994	-0.484259	0.534818
675	BRCA2	BRCA2, DNA repair associated	2.28818	5.72777e-05	1.73787	0.000824813	0.0661092	0.89115	-0.484202	0.306583
149041	RC3H1	ring finger and CCCH-type domains 1	-0.482291	0.00798454	-0.115508	0.535833	-0.850542	0.000604942	-0.48376	0.053551
100507423	MKNK1-AS1	MKNK1 antisense RNA 1	-1.55559	0.0933158	-0.141858	0.9212	-1.89726	0.08271	-0.48353	0.82334
677822	SNORA40	small nucleolar RNA, H/ACA box 40	-0.12832	0.678109	0.14007	0.722279	-0.751729	0.0448982	-0.48334	0.297602
1159	CKMT1B	creatine kinase, mitochondrial 1B	0.029254	0.973544	-0.586502	0.494121	0.132434	0.88129	-0.483322	0.738089
414189	AGAP6	ArfGAP with GTPase domain, ankyrin repeat and PH domain 6	-0.220257	0.453523	-0.688348	0.0458591	-0.0146294	0.965681	-0.482721	0.295319
341	APOC1	apolipoprotein C1	-0.628308	0.451118	-0.893782	0.348716	-0.217063	0.808631	-0.482537	0.776971
57508	INTS2	integrator complex subunit 2	0.241493	0.365283	0.500503	0.110646	-0.741463	0.0251393	-0.482453	0.225846
5451	POU2F1	POU class 2 homeobox 1	1.26351	0.00450171	0.788942	0.0686619	-0.00787744	0.987995	-0.48245	0.321038
51141	INSIG2	insulin induced gene 2	0.372787	0.0051571	0.790572	6.9363e-05	-0.90016	5.51206e-05	-0.482374	0.00984133
100506900	NA	NA	-0.895133	0.133281	-1.66201	0.0193096	0.284555	0.607256	-0.482323	0.686104
7072	TIA1	TIA1 cytotoxic granule associated RNA binding protein	-0.614756	0.000881464	-0.145055	0.376152	-0.951395	0.000138835	-0.481694	0.0364332
55920	RCC2	regulator of chromosome condensation 2	0.888388	9.74549e-06	-0.0217984	0.877839	0.428801	0.00407114	-0.481386	0.012341
651746	ANKRD33B	ankyrin repeat domain 33B	-0.513474	0.168536	0.285452	0.526222	-1.27955	0.00902764	-0.480621	0.431637
114991	ZNF618	zinc finger protein 618	0.736237	0.0137171	0.399314	0.180915	-0.143519	0.632591	-0.480441	0.229392
9969	MED13	mediator complex subunit 13	-0.170123	0.63168	0.400113	0.292478	-1.05043	0.0123842	-0.480193	0.376293
1387	CREBBP	CREB binding protein	-0.35338	0.312567	0.514555	0.18378	-1.3472	0.00368042	-0.479269	0.387035
80709	AKNA	AT-hook transcription factor	0.507641	0.132429	-0.50658	0.147018	0.53535	0.138543	-0.47887	0.319805
55356	SLC22A15	solute carrier family 22 member 15	-0.0113745	0.965953	0.376288	0.171407	-0.866217	0.00633264	-0.478554	0.159017
80028	FBXL18	F-box and leucine rich repeat protein 18	1.05125	1.73575e-05	0.653244	0.00132829	-0.0804333	0.622292	-0.478435	0.033427
8772	FADD	Fas associated via death domain	0.39698	0.0377214	-0.458723	0.0285836	0.377298	0.0601829	-0.478404	0.0758589
56241	SUSD2	sushi domain containing 2	0.544045	0.00197913	0.364439	0.0285164	-0.298155	0.056613	-0.477761	0.0350083
80312	TET1	tet methylcytosine dioxygenase 1	0.95227	0.187054	0.469787	0.565801	0.00479804	0.995908	-0.477685	0.664904
123920	CMTM3	CKLF like MARVEL transmembrane domain containing 3	0.123661	0.547965	0.0573734	0.823576	-0.411258	0.0835311	-0.477546	0.108309
2138	EYA1	EYA transcriptional coactivator and phosphatase 1	-0.621011	0.364898	-0.290902	0.747176	-0.807275	0.288879	-0.477166	0.727008
402483	LINC01000	long intergenic non-protein coding RNA 1000	-1.31037	0.000958981	-0.509975	0.159179	-1.27745	0.00254926	-0.477053	0.356215
146909	KIF18B	kinesin family member 18B	2.20581	6.27044e-05	1.56101	0.00140406	0.168414	0.695505	-0.476383	0.33954
9710	KIAA0355	KIAA0355	0.689734	0.0120957	0.996638	0.00319049	-0.783242	0.0138592	-0.476337	0.19162
375748	ERCC6L2	ERCC excision repair 6 like 2	0.325521	0.478948	0.842498	0.156365	-0.993266	0.0974144	-0.476289	0.507749
120863	DEPDC4	DEP domain containing 4	1.69306	0.0539477	1.5896	0.108771	-0.372507	0.739067	-0.475966	0.69654
11065	UBE2C	ubiquitin conjugating enzyme E2 C	1.92316	5.86483e-07	1.09041	0.000105703	0.356923	0.07703	-0.475825	0.0613213
23285	KIAA1107	KIAA1107	-1.54824	0.00132295	-0.842836	0.101719	-1.18062	0.011155	-0.475221	0.545409
6789	STK4	serine/threonine kinase 4	0.320157	0.0617646	0.0707056	0.714182	-0.22548	0.206184	-0.474932	0.056885
1027	CDKN1B	cyclin dependent kinase inhibitor 1B	-0.30523	0.0119141	-0.0718411	0.566552	-0.708208	0.000150738	-0.474819	0.00931022
100131213	ZNF503-AS2	ZNF503 antisense RNA 2	0.00596103	0.987727	-0.417827	0.253409	-0.0509579	0.894177	-0.474746	0.348244
131583	FAM43A	family with sequence similarity 43 member A	-0.681385	0.0846036	-0.882072	0.0609178	-0.273359	0.493099	-0.474046	0.497321
85458	DIXDC1	DIX domain containing 1	-0.723387	0.0103532	-0.560338	0.0654239	-0.63641	0.0294839	-0.473361	0.24317
10116	FEM1B	fem-1 homolog B	0.0738876	0.823088	0.531794	0.136178	-0.930932	0.0159432	-0.473025	0.314117
23369	PUM2	pumilio RNA binding family member 2	0.192581	0.289126	0.27052	0.17092	-0.550958	0.0118411	-0.473019	0.0828224
9585	KIF20B	kinesin family member 20B	1.31107	3.00409e-05	0.673646	0.00596231	0.164826	0.436996	-0.472594	0.0996646
9108	MTMR7	myotubularin related protein 7	-0.488125	0.131359	-0.197187	0.63663	-0.76347	0.0492912	-0.472532	0.383451
55209	SETD5	SET domain containing 5	-0.268715	0.244591	-0.126608	0.628585	-0.614562	0.0223375	-0.472455	0.175042
132160	PPM1M	protein phosphatase, Mg2+/Mn2+ dependent 1M	-0.794254	0.022503	-0.98813	0.0161469	-0.278523	0.395604	-0.472399	0.399709
7565	ZNF17	zinc finger protein 17	0.287213	0.275968	0.0432779	0.899602	-0.228229	0.452813	-0.472164	0.216184
79838	TMC5	transmembrane channel like 5	0.0166616	0.957904	0.699559	0.0525522	-1.15505	0.00474934	-0.472148	0.245583
23049	SMG1	SMG1, nonsense mediated mRNA decay associated PI3K related kinase	-0.22839	0.652576	0.100111	0.869188	-0.800581	0.127597	-0.472081	0.572237
5528	PPP2R5D	protein phosphatase 2 regulatory subunit B'delta	0.385895	0.00492683	0.121087	0.352283	-0.207124	0.110099	-0.471932	0.012654
64375	IKZF4	IKAROS family zinc finger 4	-0.215916	0.47742	0.769557	0.0762372	-1.4574	0.00345776	-0.471927	0.32519
4302	MLLT6	MLLT6, PHD finger containing	-0.646355	0.0405448	-0.315794	0.344671	-0.802295	0.0224753	-0.471734	0.319283
54892	NCAPG2	non-SMC condensin II complex subunit G2	1.69223	2.39114e-05	1.37349	0.000251899	-0.152466	0.575716	-0.47121	0.190497
120892	LRRK2	leucine rich repeat kinase 2	-0.956916	0.0209415	-0.291813	0.573609	-1.13631	0.0198818	-0.471207	0.516376
6907	TBL1X	transducin beta like 1 X-linked	0.0251186	0.930676	0.507481	0.0933644	-0.95348	0.00570893	-0.471118	0.220468
80896	NPL	N-acetylneuraminate pyruvate lyase	1.32688	0.0181078	0.753273	0.178331	0.102626	0.880162	-0.470981	0.481766
55193	PBRM1	polybromo 1	0.522056	0.0182856	0.412175	0.0740046	-0.361005	0.105556	-0.470886	0.118974
729288	ZNF286B	zinc finger protein 286B	-0.150898	0.734457	-0.0170453	0.977363	-0.604668	0.213402	-0.470816	0.507797
100507345	NA	NA	0.49306	0.361292	-0.745458	0.167111	0.76799	0.173002	-0.470529	0.580211
23527	ACAP2	ArfGAP with coiled-coil, ankyrin repeat and PH domains 2	-0.428138	0.080623	-0.0767141	0.793608	-0.821945	0.0072153	-0.470522	0.203285
83461	CDCA3	cell division cycle associated 3	2.09852	1.9522e-07	1.34837	1.24061e-05	0.279962	0.158156	-0.470184	0.0374812
8975	USP13	ubiquitin specific peptidase 13	1.32578	3.59871e-05	0.664306	0.0077522	0.191434	0.396883	-0.470039	0.0985438
83541	FAM110A	family with sequence similarity 110 member A	0.773815	0.00565575	0.267601	0.311831	0.0362604	0.903906	-0.469954	0.156767
23421	ITGB3BP	integrin subunit beta 3 binding protein	0.838491	0.00294974	0.619635	0.0295088	-0.250301	0.358471	-0.469157	0.154542
1591	CYP24A1	cytochrome P450 family 24 subfamily A member 1	4.15405	0.000179391	2.21218	0.00557048	1.47298	0.132555	-0.468893	0.481351
200576	PIKFYVE	phosphoinositide kinase, FYVE-type zinc finger containing	-0.390925	0.284404	0.126532	0.775801	-0.986055	0.0233183	-0.468598	0.428963
3188	HNRNPH2	heterogeneous nuclear ribonucleoprotein H2	-0.644208	0.000692368	-0.650673	0.00140717	-0.461917	0.00998094	-0.468383	0.0417428
100507647	NA	NA	0.140925	0.765443	-0.362119	0.468889	0.0351075	0.947094	-0.467936	0.513059
100506471	NA	NA	-1.84791	0.0771932	-2.54171	0.0321999	0.225941	0.805691	-0.467862	0.847988
26278	SACS	sacsin molecular chaperone	1.26785	0.00516628	0.481062	0.251991	0.318971	0.452904	-0.467818	0.434752
28970	C11orf54	chromosome 11 open reading frame 54	-2.53111	4.42195e-08	-1.44006	2.79821e-05	-1.55862	7.30561e-06	-0.46757	0.135385
4038	LRP4	LDL receptor related protein 4	2.73963	0.0222366	0.92424	0.360102	1.34821	0.29663	-0.46718	0.740717
3283	HSD3B1	hydroxy-delta-5-steroid dehydrogenase, 3 beta- and steroid delta-isomerase 1	3.87904	0.00021634	3.28492	0.00116354	0.127007	0.90951	-0.467116	0.456975
7015	TERT	telomerase reverse transcriptase	1.23864	0.02946	-0.676014	0.16429	1.44769	0.0208852	-0.466964	0.524547
22862	FNDC3A	fibronectin type III domain containing 3A	-0.275966	0.281809	0.183383	0.529499	-0.926246	0.00543857	-0.466896	0.23234
51302	CYP39A1	cytochrome P450 family 39 subfamily A member 1	-1.55149	0.000227053	-0.433586	0.294359	-1.58453	0.00082008	-0.466622	0.425647
23616	SH3BP1	SH3 domain binding protein 1	1.39492	5.09641e-06	0.121243	0.472729	0.807274	0.00134288	-0.4664	0.0364332
54206	ERRFI1	ERBB receptor feedback inhibitor 1	-3.54134	7.44135e-10	-3.13082	4.58409e-09	-0.876769	0.000145098	-0.466253	0.0275466
127002	ATXN7L2	ataxin 7 like 2	-0.312075	0.13536	-0.410096	0.0981235	-0.368187	0.110123	-0.466208	0.150913
100049716	LOC100049716	uncharacterized LOC100049716	-0.71554	0.0503047	-1.27255	0.0057332	0.0908726	0.800559	-0.466136	0.459258
157313	CDCA2	cell division cycle associated 2	2.27096	5.44459e-08	1.45399	3.60174e-06	0.35123	0.0579124	-0.465748	0.03478
84858	ZNF503	zinc finger protein 503	0.72758	0.000937934	0.0145384	0.945174	0.247476	0.202327	-0.465565	0.0517393
343069	HNRNPCL1	heterogeneous nuclear ribonucleoprotein C-like 1	-0.209376	0.761935	-0.00935767	0.991426	-0.665053	0.366834	-0.465034	0.698999
1808	DPYSL2	dihydropyrimidinase like 2	-0.585462	0.000782443	-0.428758	0.00924747	-0.62123	0.00119264	-0.464525	0.0288385
23384	SPECC1L	sperm antigen with calponin homology and coiled-coil domains 1 like	0.797455	0.00733025	0.364962	0.199383	-0.0318532	0.917243	-0.464346	0.23067
124583	CANT1	calcium activated nucleotidase 1	0.0797428	0.574997	-0.410595	0.0138515	0.0263506	0.866714	-0.463987	0.0321702
4001	LMNB1	lamin B1	2.13163	1.36931e-06	0.711403	0.00688092	0.956471	0.00155612	-0.463752	0.153056
54874	FNBP1L	formin binding protein 1 like	0.298873	0.13687	0.637089	0.00987875	-0.801738	0.00290854	-0.463521	0.11978
11273	ATXN2L	ataxin 2 like	0.158621	0.561742	0.364085	0.205321	-0.66855	0.0273423	-0.463085	0.256087
259295	TAS2R20	taste 2 receptor member 20	-0.476188	0.264603	-0.23737	0.662073	-0.701699	0.144388	-0.462881	0.541654
80020	FOXRED2	FAD dependent oxidoreductase domain containing 2	1.60836	9.26202e-05	1.07283	0.00305667	0.0728241	0.828409	-0.462705	0.229911
100288641	NA	NA	2.35925	0.0112051	0.721537	0.366735	1.17503	0.224712	-0.462678	0.675079
100499467	LINC00673	long intergenic non-protein coding RNA 673	-2.68588	1.64183e-07	-2.71597	8.74491e-07	-0.432523	0.0182556	-0.462616	0.286305
114785	MBD6	methyl-CpG binding domain protein 6	-0.86527	0.0132221	-0.0334686	0.935488	-1.29418	0.00278213	-0.46238	0.368026
388152	GOLGA2P7	GOLGA2 pseudogene 7	-0.0856792	0.863475	-0.176383	0.758645	-0.371581	0.470042	-0.462284	0.549059
100507018	NA	NA	-0.546316	0.1808	-0.538378	0.275291	-0.470077	0.286549	-0.462139	0.529071
57404	CYP20A1	cytochrome P450 family 20 subfamily A member 1	0.861252	0.0134472	0.0866185	0.811317	0.312556	0.368066	-0.462077	0.298904
57655	GRAMD1A	GRAM domain containing 1A	-0.430481	0.00240748	-0.134668	0.309484	-0.757556	0.000155231	-0.461743	0.0159559
8869	ST3GAL5	ST3 beta-galactoside alpha-2,3-sialyltransferase 5	-0.709756	0.118224	-1.88925	0.001476	0.717822	0.0876303	-0.461675	0.583786
29904	EEF2K	eukaryotic elongation factor 2 kinase	-1.02173	0.000201414	-0.56253	0.0199407	-0.920769	0.00111723	-0.461566	0.132699
140680	C20orf96	chromosome 20 open reading frame 96	-0.945794	0.000124844	-0.571214	0.0148352	-0.836091	0.000974748	-0.461511	0.109215
100506969	NA	NA	0.0612229	0.717293	-0.0510123	0.789342	-0.348732	0.0526518	-0.460967	0.0579066
23060	ZNF609	zinc finger protein 609	-0.0893854	0.798522	0.265472	0.468252	-0.815675	0.0311736	-0.460818	0.369642
23499	MACF1	microtubule-actin crosslinking factor 1	0.0483955	0.928247	0.754123	0.148366	-1.16637	0.0310469	-0.460641	0.566525
26002	MOXD1	monooxygenase DBH like 1	1.5559	0.00374675	0.674267	0.155908	0.421095	0.436248	-0.460538	0.427005
643836	ZFP62	ZFP62 zinc finger protein	-0.406931	0.064755	-0.12793	0.61418	-0.739477	0.00739253	-0.460476	0.162156
55809	TRERF1	transcriptional regulating factor 1	0.080969	0.787435	-0.273529	0.375074	-0.105903	0.731116	-0.460401	0.282535
84629	TNRC18	trinucleotide repeat containing 18	0.0172211	0.965552	0.0691761	0.864605	-0.512334	0.144628	-0.460379	0.389511
55033	FKBP14	FK506 binding protein 14	0.621494	0.00309272	0.425443	0.0420759	-0.264328	0.188185	-0.460378	0.0684317
79697	RIOX1	ribosomal oxygenase 1	1.13127	4.40953e-05	0.341079	0.0796278	0.329954	0.105164	-0.460237	0.0608577
80759	KHDC1	KH domain containing 1	-0.112496	0.873044	-0.940817	0.167036	0.368336	0.576023	-0.459985	0.691326
388692	LINC02591	long intergenic non-protein coding RNA 2591	-1.0715	9.81256e-05	-0.82603	0.00249461	-0.705295	0.0037588	-0.459827	0.145458
7465	WEE1	WEE1 G2 checkpoint kinase	1.27362	4.70152e-07	0.884072	2.22652e-05	-0.0701807	0.594184	-0.459733	0.00983982
80824	DUSP16	dual specificity phosphatase 16	-0.832957	0.00265944	-0.60569	0.0331217	-0.686745	0.0137727	-0.459477	0.215418
127845	GOLT1A	golgi transport 1A	-0.395733	0.224307	-0.268559	0.488342	-0.586608	0.107526	-0.459434	0.39028
246175	CNOT6L	CCR4-NOT transcription complex subunit 6 like	-0.242968	0.244204	0.0889971	0.720938	-0.791373	0.00432822	-0.459407	0.147234
79810	PTCD2	pentatricopeptide repeat domain 2	0.0360666	0.867894	0.127992	0.594161	-0.55132	0.0265447	-0.459395	0.119593
283337	ZNF740	zinc finger protein 740	-0.377943	0.0662026	-0.318523	0.156346	-0.51871	0.0260662	-0.459289	0.133012
55672	NBPF1	NBPF member 1	-0.490476	0.0676586	0.0878162	0.791095	-1.03755	0.00382864	-0.459254	0.262121
379	ARL4D	ADP ribosylation factor like GTPase 4D	0.783414	0.0123773	0.551785	0.0840037	-0.227471	0.460512	-0.4591	0.275419
11245	GPR176	G protein-coupled receptor 176	-0.965721	0.0125979	-0.425731	0.342439	-0.998971	0.0203803	-0.458981	0.477744
79915	ATAD5	ATPase family, AAA domain containing 5	1.80028	5.54334e-05	1.05072	0.00372546	0.290672	0.391586	-0.458888	0.216245
6602	SMARCD1	SWI/SNF related, matrix associated, actin dependent regulator of chromatin, subfamily d, member 1	0.262863	0.0330873	0.355296	0.0133994	-0.550809	0.00121685	-0.458376	0.0138448
100506392	SLC16A1-AS1	SLC16A1 antisense RNA 1	0.336909	0.377393	-0.343742	0.403369	0.22262	0.596792	-0.458031	0.427005
8438	RAD54L	RAD54 like	2.40873	6.78711e-08	1.10145	3.90149e-05	0.849605	0.0011612	-0.457674	0.0381802
9302	SNORD26	small nucleolar RNA, C/D box 26	0.950964	0.144011	0.964883	0.213627	-0.471461	0.571689	-0.457542	0.637372
338094	FAM151A	family with sequence similarity 151 member A	-1.72519	0.0867119	-2.34082	0.0430631	0.158197	0.862362	-0.457426	0.848213
146754	DNAH2	dynein axonemal heavy chain 2	-1.83946	0.000339105	-1.98357	0.00066656	-0.313003	0.333433	-0.457115	0.562545
728927	ZNF736	zinc finger protein 736	0.78463	0.180274	0.420334	0.530616	-0.0925149	0.903056	-0.45681	0.604637
8544	PIR	pirin	0.118668	0.710043	-0.541851	0.105256	0.203745	0.52847	-0.456775	0.321673
28981	IFT81	intraflagellar transport 81	-0.54135	0.0217985	-0.397702	0.125123	-0.600383	0.0219401	-0.456736	0.187118
150159	SLC9B1	solute carrier family 9 member B1	0.275586	0.727385	-1.24195	0.104218	1.06106	0.159735	-0.456479	0.738089
25801	GCA	grancalcin	-0.773522	0.0996929	-1.69869	0.00401577	0.469315	0.268138	-0.455853	0.606672
6000	RGS7	regulator of G protein signaling 7	1.73951	0.00641505	2.58044	0.0037004	-1.29675	0.118017	-0.455817	0.518124
692057	SNORD12	small nucleolar RNA, C/D box 12	0.1563	0.725057	0.0253196	0.964371	-0.324758	0.502791	-0.455739	0.500853
8309	ACOX2	acyl-CoA oxidase 2	-0.932189	0.0993878	-1.35496	0.0420208	-0.0328831	0.955761	-0.45565	0.68336
642587	MIR205HG	MIR205 host gene	-2.09622	1.90241e-05	-2.40116	1.8126e-05	-0.150592	0.610506	-0.45554	0.381698
85464	SSH2	slingshot protein phosphatase 2	-0.460931	0.180869	0.163249	0.69149	-1.07963	0.0118672	-0.455452	0.413963
2114	ETS2	ETS proto-oncogene 2, transcription factor	-1.17901	1.15728e-06	-0.54636	0.00132367	-1.08801	1.30847e-05	-0.455363	0.0206256
5292	PIM1	Pim-1 proto-oncogene, serine/threonine kinase	1.37301	4.98727e-06	0.323755	0.0679908	0.593909	0.00665553	-0.455349	0.0465346
83935	NA	NA	0.413239	0.354589	0.737637	0.184773	-0.779187	0.167372	-0.454789	0.504876
7447	VSNL1	visinin like 1	0.124845	0.860487	-0.461133	0.523211	0.131243	0.861012	-0.454735	0.69208
23637	RABGAP1	RAB GTPase activating protein 1	-0.558148	0.0217512	-0.0964841	0.720934	-0.916363	0.00281028	-0.4547	0.190497
100507299	SMC5-AS1	SMC5 antisense RNA 1 (head to head)	-1.01668	0.0295349	-0.771034	0.155236	-0.700119	0.132917	-0.454472	0.595201
64857	PLEKHG2	pleckstrin homology and RhoGEF domain containing G2	0.116874	0.696321	0.656329	0.0721852	-0.993535	0.0120226	-0.45408	0.295329
84838	ZNF496	zinc finger protein 496	-0.00537447	0.982508	0.207415	0.375925	-0.666787	0.0107904	-0.453998	0.148135
9704	DHX34	DExH-box helicase 34	0.550059	0.0169011	0.457431	0.0616826	-0.361156	0.126572	-0.453784	0.142955
165918	RNF168	ring finger protein 168	0.508784	0.00313567	0.167858	0.292556	-0.112757	0.477932	-0.453683	0.0374812
5950	RBP4	retinol binding protein 4	0.347839	0.418344	0.916571	0.102331	-1.02206	0.0726524	-0.453327	0.495592
57189	KIAA1147	KIAA1147	-0.461717	0.0594632	-0.203412	0.447592	-0.711623	0.0135378	-0.453318	0.214872
9923	ZBTB40	zinc finger and BTB domain containing 40	-0.613996	0.0602607	0.0666944	0.870104	-1.13394	0.00598329	-0.453251	0.375695
728	C5AR1	complement C5a receptor 1	0.934544	0.0511001	0.534312	0.299554	-0.0530134	0.929908	-0.453245	0.481766
5021	OXTR	oxytocin receptor	0.961009	0.0397491	0.352571	0.467804	0.155577	0.773501	-0.45286	0.469353
23318	TUT4	terminal uridylyl transferase 4	-1.12119	0.00684067	-0.234359	0.579716	-1.33949	0.00477633	-0.452654	0.455373
25974	MMACHC	metabolism of cobalamin associated C	0.303507	0.0974881	-0.241006	0.219975	0.091872	0.643751	-0.452641	0.0843726
100506540	SPTY2D1OS	SPTY2D1 opposite strand	-1.28355	0.15933	-1.25876	0.240804	-0.476914	0.596971	-0.452128	0.827555
100506161	TAF1A-AS1	TAF1A antisense RNA 1	-0.796895	0.0891397	-0.541939	0.336385	-0.70698	0.156289	-0.452023	0.606033
57701	NCKAP5L	NCK associated protein 5 like	0.910669	0.000362423	1.20351	0.000128944	-0.744626	0.00465573	-0.451785	0.100262
1592	CYP26A1	cytochrome P450 family 26 subfamily A member 1	3.71571	0.000546411	3.94278	0.00138673	-0.678488	0.573181	-0.451417	0.529071
23189	KANK1	KN motif and ankyrin repeat domains 1	1.17561	0.000333701	0.930303	0.00297071	-0.206082	0.416769	-0.451386	0.215012
782	CACNB1	calcium voltage-gated channel auxiliary subunit beta 1	-2.77545	1.64183e-07	-2.29127	3.32413e-06	-0.935435	0.000873119	-0.451261	0.258847
1520	CTSS	cathepsin S	-1.12533	0.0224297	-1.54808	0.00866939	-0.0284774	0.952036	-0.45123	0.618015
3658	IREB2	iron responsive element binding protein 2	0.0120605	0.971214	0.318891	0.310431	-0.757804	0.0237213	-0.450974	0.304242
100289341	MAN1B1-DT	MAN1B1 divergent transcript	-1.87139	0.000836701	-2.03256	0.00153707	-0.289759	0.438909	-0.450926	0.632965
57552	NCEH1	neutral cholesterol ester hydrolase 1	0.75162	0.000414416	0.637179	0.00283393	-0.335753	0.0676347	-0.450194	0.0545689
9744	ACAP1	ArfGAP with coiled-coil, ankyrin repeat and PH domains 1	-1.12989	0.136477	-1.1862	0.179994	-0.393805	0.59746	-0.450119	0.787278
100124700	HOTAIR	HOX transcript antisense RNA	-0.908291	0.0275185	-0.901958	0.0594721	-0.456414	0.24511	-0.450081	0.534484
409	ARRB2	arrestin beta 2	0.204399	0.154661	-0.178965	0.252571	-0.0665429	0.669894	-0.449908	0.038881
201283	AMZ2P1	archaelysin family metallopeptidase 2 pseudogene 1	-0.611248	0.0638375	-0.42066	0.272448	-0.640455	0.0758684	-0.449867	0.409888
1060	CENPC	centromere protein C	-0.125667	0.445517	0.209857	0.263681	-0.785381	0.00126335	-0.449856	0.0689256
54820	NDE1	nudE neurodevelopment protein 1	0.719937	0.00222637	0.655951	0.00841706	-0.385346	0.089984	-0.449332	0.106545
6801	STRN	striatin	0.237505	0.617415	0.552997	0.295166	-0.764807	0.141682	-0.449315	0.558549
100507322	NA	NA	-0.778324	0.0515431	-0.588745	0.215527	-0.638851	0.128072	-0.449273	0.528957
100506168	NA	NA	-1.03358	0.00623245	-0.176726	0.646981	-1.3061	0.00315518	-0.449241	0.403015
85460	ZNF518B	zinc finger protein 518B	-0.163104	0.526614	-0.0666698	0.842049	-0.545404	0.0686117	-0.448969	0.251784
5885	RAD21	RAD21 cohesin complex component	1.47154	1.68728e-05	1.9322	3.34791e-06	-0.909615	0.00102521	-0.448957	0.166228
80821	DDHD1	DDHD domain containing 1	0.52673	0.0282043	0.596103	0.0286535	-0.517728	0.0506539	-0.448355	0.175042
80223	RAB11FIP1	RAB11 family interacting protein 1	1.11417	6.01338e-05	1.55036	1.15922e-05	-0.884485	0.00113034	-0.44829	0.100573
100144748	KLLN	killin, p53 regulated DNA replication inhibitor	-0.272121	0.638279	-0.475764	0.469116	-0.244487	0.693391	-0.448129	0.664883
7813	EVI5	ecotropic viral integration site 5	-0.109021	0.444703	-0.128409	0.427094	-0.428734	0.0143106	-0.448122	0.0404326
23046	KIF21B	kinesin family member 21B	1.21751	0.0292382	0.560601	0.318868	0.209374	0.746976	-0.447532	0.533369
692086	SNORD17	small nucleolar RNA, C/D box 17	1.39424	0.0139329	-0.0754963	0.890892	1.02232	0.082736	-0.447421	0.513535
100169750	PRINS	psoriasis associated non-protein coding RNA induced by stress	-0.376331	0.591398	-0.081162	0.932784	-0.742509	0.340804	-0.44734	0.739245
145282	MIPOL1	mirror-image polydactyly 1	0.431831	0.200197	0.159359	0.689171	-0.174772	0.656565	-0.447244	0.36978
100132909	NA	NA	-2.2891	1.7063e-06	-1.38546	0.000721895	-1.35069	0.000169322	-0.447045	0.360714
7022	TFAP2C	transcription factor AP-2 gamma	0.421329	0.00267882	0.323715	0.0226201	-0.349429	0.0164837	-0.447043	0.0150345
152006	RNF38	ring finger protein 38	-0.0765678	0.759059	0.374738	0.16554	-0.89834	0.00469925	-0.447035	0.210573
9911	TMCC2	transmembrane and coiled-coil domain family 2	3.30099	4.34601e-07	2.56781	3.94884e-06	0.286233	0.457686	-0.446953	0.0770195
400818	NBPF9	NBPF member 9	0.0231052	0.94709	0.383987	0.283678	-0.807805	0.0316305	-0.446924	0.337358
100128890	FAM66B	family with sequence similarity 66 member B	-0.344465	0.567559	0.0680423	0.935614	-0.859172	0.211965	-0.446665	0.687817
148206	ZNF714	zinc finger protein 714	0.873259	0.000630427	0.805474	0.00288796	-0.378869	0.109634	-0.446653	0.0985438
23321	TRIM2	tripartite motif containing 2	-0.557821	0.0127894	-0.472397	0.0490744	-0.532078	0.0246544	-0.446653	0.156269
1164	CKS2	CDC28 protein kinase regulatory subunit 2	1.7757	0.000112209	1.10247	0.00516658	0.226749	0.516583	-0.446485	0.331616
23047	PDS5B	PDS5 cohesin associated factor B	0.621454	0.000797619	0.281309	0.0842091	-0.106257	0.500012	-0.446402	0.0398385
729533	FAM72A	family with sequence similarity 72 member A	2.05179	7.69624e-06	1.21599	0.000496158	0.389539	0.225063	-0.446264	0.104646
200185	KRTCAP2	keratinocyte associated protein 2	0.166901	0.317502	0.0174959	0.933173	-0.296479	0.103064	-0.445884	0.0740914
84808	PERM1	PPARGC1 and ESRR induced regulator, muscle 1	-0.548637	0.402573	-2.64152	0.00109491	1.64707	0.0107904	-0.445812	0.732227
9301	SNORD27	small nucleolar RNA, C/D box 27	0.763971	0.0927617	0.535252	0.293358	-0.216408	0.694438	-0.445127	0.493851
285540	SEPSECS-AS1	SEPSECS antisense RNA 1 (head to head)	-0.185083	0.899998	-2.00631	0.130463	1.37623	0.261574	-0.444997	0.874367
100506761	NA	NA	-0.276272	0.486923	-0.849869	0.058723	0.128748	0.758452	-0.444849	0.504474
85444	LRRCC1	leucine rich repeat and coiled-coil centrosomal protein 1	1.94335	0.000126231	1.02454	0.00924406	0.474007	0.253339	-0.444803	0.268938
100506774	NA	NA	-1.89535	0.000762818	-1.03232	0.0763329	-1.30776	0.0105482	-0.44473	0.63596
4017	LOXL2	lysyl oxidase like 2	1.53525	3.78028e-06	0.230254	0.221568	0.860399	0.000935018	-0.444596	0.0908596
158399	ZNF483	zinc finger protein 483	-0.447684	0.406556	1.86168	0.047246	-2.7538	0.00636578	-0.444443	0.65997
30850	CDR2L	cerebellar degeneration related protein 2 like	-0.302483	0.0189653	-0.239944	0.0807068	-0.506443	0.00209971	-0.443904	0.0202058
5016	OVGP1	oviductal glycoprotein 1	-2.97416	9.47008e-06	-2.39836	0.000280066	-1.01961	0.00482278	-0.443816	0.621178
25936	NSL1	NSL1, MIS12 kinetochore complex component	0.644025	0.00718875	0.435973	0.0694121	-0.235595	0.302079	-0.443647	0.15207
347902	AMIGO2	adhesion molecule with Ig like domain 2	2.19879	3.07385e-05	0.593036	0.0485554	1.16215	0.00895436	-0.443605	0.18847
54464	XRN1	5'-3' exoribonuclease 1	-0.700823	0.101973	0.157374	0.761711	-1.30132	0.0129483	-0.44312	0.541071
4763	NF1	neurofibromin 1	-0.447616	0.402928	0.432221	0.470366	-1.32267	0.0319861	-0.442837	0.637088
100462981	MTRNR2L2	MT-RNR2 like 2	-1.5234	0.0198463	-1.29867	0.0813927	-0.667388	0.256931	-0.442663	0.73837
257019	FRMD3	FERM domain containing 3	-0.480103	0.454351	-0.831319	0.251555	-0.0914019	0.897132	-0.442618	0.724197
3694	ITGB6	integrin subunit beta 6	-1.30872	0.0173661	-2.04683	0.00283288	0.295648	0.524657	-0.442463	0.667144
11064	CNTRL	centriolin	0.108657	0.622745	0.357431	0.156526	-0.690759	0.013299	-0.441985	0.162829
4899	NRF1	nuclear respiratory factor 1	0.768684	0.000274221	0.53896	0.00649187	-0.212094	0.229011	-0.441817	0.0451013
196792	FAM24B	family with sequence similarity 24 member B	-0.03398	0.908565	-0.406312	0.171095	-0.0694088	0.817372	-0.441741	0.269344
90417	KNSTRN	kinetochore localized astrin (SPAG5) binding protein	2.1047	9.97604e-08	1.36969	6.2608e-06	0.293372	0.102615	-0.441632	0.0459314
3975	LHX1	LIM homeobox 1	1.35496	0.156427	1.01033	0.337617	-0.0969937	0.938111	-0.441621	0.770453
9922	IQSEC1	IQ motif and Sec7 domain 1	0.636274	0.062719	0.6638	0.0808612	-0.469035	0.199235	-0.441509	0.388307
85414	SLC45A3	solute carrier family 45 member 3	0.933967	4.29356e-05	0.268273	0.096765	0.224316	0.167802	-0.441378	0.039057
100505866	NA	NA	-2.09787	0.0395259	-2.25059	0.0543578	-0.288134	0.736374	-0.440852	0.858267
91523	PCED1B	PC-esterase domain containing 1B	2.24085	0.00938135	-0.461209	0.460429	2.26124	0.0148906	-0.440824	0.652657
55721	IQCC	IQ motif containing C	0.559642	0.068937	-0.0212347	0.954333	0.140085	0.683928	-0.440791	0.295751
3720	JARID2	jumonji and AT-rich interaction domain containing 2	0.814235	0.00814186	0.812936	0.0163429	-0.439268	0.159515	-0.440567	0.264546
5607	MAP2K5	mitogen-activated protein kinase kinase 5	-0.595467	0.000418329	-0.421699	0.00981384	-0.614301	0.000965903	-0.440533	0.0324214
85439	STON2	stonin 2	-0.768845	0.031013	-0.275425	0.52916	-0.933682	0.0251092	-0.440262	0.468393
646962	HRCT1	histidine rich carboxyl terminus 1	-1.53585	0.000910951	-2.757	2.43007e-05	0.781054	0.0206444	-0.440094	0.541362
563	AZGP1	alpha-2-glycoprotein 1, zinc-binding	-0.0136802	0.986513	-0.727281	0.31231	0.273671	0.702303	-0.439929	0.720536
22976	PAXIP1	PAX interacting protein 1	0.762811	0.000132402	0.298117	0.0585503	0.0251337	0.879372	-0.439561	0.0335385
440193	CCDC88C	coiled-coil domain containing 88C	0.110325	0.771177	-0.344412	0.37604	0.0152125	0.970893	-0.439524	0.437346
466	ATF1	activating transcription factor 1	-0.55692	0.00130049	-0.431221	0.0127686	-0.565213	0.00261464	-0.439514	0.0438483
49854	ZBTB21	zinc finger and BTB domain containing 21	0.71081	0.0102641	0.807603	0.0111216	-0.536207	0.0713232	-0.439415	0.219109
80119	PIF1	PIF1 5'-to-3' DNA helicase	0.91974	0.00029601	0.709763	0.00376087	-0.229365	0.276274	-0.439342	0.0940395
4926	NUMA1	nuclear mitotic apparatus protein 1	-0.306748	0.32049	0.249654	0.444052	-0.995656	0.00763211	-0.439254	0.361179
202781	PAXIP1-AS1	PAXIP1 antisense RNA 1 (head to head)	-0.982466	0.00149444	-0.942157	0.00557048	-0.479383	0.0712922	-0.439073	0.300872
51506	UFC1	ubiquitin-fold modifier conjugating enzyme 1	-0.484652	0.00222998	-0.332533	0.0302567	-0.591119	0.00135578	-0.438999	0.0334967
196385	DNAH10	dynein axonemal heavy chain 10	-0.346225	0.687108	0.606581	0.587598	-1.39161	0.177181	-0.438804	0.792135
729970	LOC729970	hCG2028352-like	-0.42337	0.449386	-0.425199	0.518968	-0.436931	0.468411	-0.438759	0.669326
6083	SNORD21	small nucleolar RNA, C/D box 21	0.610165	0.437347	0.256676	0.785748	-0.0852511	0.930098	-0.43874	0.745978
55871	CBWD1	COBW domain containing 1	0.114482	0.60738	0.0728651	0.787952	-0.396926	0.112315	-0.438543	0.168868
2731	GLDC	glycine decarboxylase	1.06535	0.00100728	0.858048	0.00917945	-0.231095	0.464959	-0.438396	0.17829
283991	UBALD2	UBA like domain containing 2	-0.329119	0.220098	-0.499863	0.0979053	-0.267563	0.340173	-0.438307	0.293855
11238	CA5B	carbonic anhydrase 5B	-0.427687	0.0811368	0.0519535	0.879146	-0.917818	0.00644634	-0.438177	0.256201
54823	SWT1	SWT1, RNA endoribonuclease homolog	-0.544376	0.0076961	-0.462077	0.0419082	-0.519953	0.0179558	-0.437654	0.13177
64151	NCAPG	non-SMC condensin I complex subunit G	2.03404	1.72862e-06	1.25577	0.000152139	0.340824	0.146102	-0.437452	0.159017
5287	PIK3C2B	phosphatidylinositol-4-phosphate 3-kinase catalytic subunit type 2 beta	2.63723	3.63407e-07	2.78326	8.59081e-07	-0.583265	0.0477044	-0.437235	0.156269
105	ADARB2	adenosine deaminase, RNA specific B2 (inactive)	-1.5987	0.000453908	-0.89995	0.050178	-1.13588	0.00680788	-0.437128	0.522727
55187	VPS13D	vacuolar protein sorting 13 homolog D	-0.390224	0.253067	0.211234	0.592438	-1.03758	0.0133906	-0.436121	0.429499
152485	ZNF827	zinc finger protein 827	-0.041385	0.920206	0.024499	0.960934	-0.501889	0.232425	-0.436005	0.461988
57536	KIAA1328	KIAA1328	0.555947	0.108491	0.160411	0.68723	-0.0404252	0.925021	-0.435961	0.376919
55917	CTTNBP2NL	CTTNBP2 N-terminal like	0.91023	0.000166001	1.13817	8.11317e-05	-0.663733	0.00467327	-0.435797	0.0797472
146057	TTBK2	tau tubulin kinase 2	-0.614599	0.224307	0.483173	0.459202	-1.53334	0.0216706	-0.435573	0.639745
7704	ZBTB16	zinc finger and BTB domain containing 16	-3.95473	2.12422e-08	-3.69839	1.97819e-07	-0.691815	0.00348892	-0.435475	0.381514
100507649	NA	NA	0.0320473	0.961951	-1.35982	0.0264915	0.956421	0.0923483	-0.435448	0.665276
5994	RFXAP	regulatory factor X associated protein	0.867623	0.00769481	0.0524949	0.875583	0.379737	0.235287	-0.435392	0.262413
100507522	NA	NA	-0.893814	0.0256384	-0.536366	0.24935	-0.792286	0.0605458	-0.434838	0.535793
26774	SNORD80	small nucleolar RNA, C/D box 80	0.154615	0.602621	-0.241508	0.456272	-0.0386411	0.911705	-0.434764	0.31374
643853	TMPPE	transmembrane protein with metallophosphoesterase domain	0.312508	0.660068	1.01197	0.266166	-1.13418	0.211059	-0.434721	0.714209
57449	PLEKHG5	pleckstrin homology and RhoGEF domain containing G5	-1.1405	0.00046879	-0.777097	0.014818	-0.797951	0.00827257	-0.434543	0.291345
6872	TAF1	TATA-box binding protein associated factor 1	-0.549688	0.158002	0.128125	0.789703	-1.11204	0.0183765	-0.434225	0.50451
100505678	STARD4-AS1	STARD4 antisense RNA 1	-0.107305	0.896077	0.343532	0.725365	-0.884667	0.315166	-0.43383	0.756698
388650	DIPK1A	divergent protein kinase domain 1A	0.357319	0.0881576	-0.0503136	0.840455	-0.0261675	0.916201	-0.4338	0.142434
123591	TMEM266	transmembrane protein 266	1.7943	0.0733365	-0.0454685	0.965367	1.40616	0.19063	-0.433615	0.768993
7157	TP53	tumor protein p53	0.241382	0.0907474	0.176769	0.245905	-0.368962	0.0235553	-0.433574	0.0426705
54502	RBM47	RNA binding motif protein 47	-0.61098	0.0106991	-0.838968	0.0036229	-0.20557	0.353413	-0.433558	0.206182
25821	MTO1	mitochondrial tRNA translation optimization 1	0.347646	0.0352765	0.344113	0.0603456	-0.429955	0.0246012	-0.433488	0.0610331
9967	THRAP3	thyroid hormone receptor associated protein 3	0.0731971	0.579356	-0.0679946	0.633784	-0.292162	0.0392388	-0.433354	0.0318662
10112	KIF20A	kinesin family member 20A	0.812144	0.000786442	1.08143	0.000223101	-0.70239	0.00485081	-0.4331	0.120176
150209	AIFM3	apoptosis inducing factor, mitochondria associated 3	-1.88316	0.000365353	-1.73748	0.00247447	-0.578582	0.105104	-0.432909	0.605013
9793	CKAP5	cytoskeleton associated protein 5	0.629538	0.0700402	0.563934	0.123612	-0.367136	0.28319	-0.43274	0.431637
100507131	NA	NA	-0.174499	0.747492	-1.01593	0.0712515	0.408858	0.430394	-0.432572	0.63408
84976	DISP1	dispatched RND transporter family member 1	-0.205078	0.554798	0.658091	0.143324	-1.29556	0.00913876	-0.432396	0.436424
79847	MFSD13A	major facilitator superfamily domain containing 13A	0.721716	0.00894321	-0.114919	0.668224	0.404376	0.134831	-0.432259	0.208151
65996	CENPBD1P1	CENPB DNA-binding domains containing 1 pseudogene 1	0.0110746	0.956309	-0.150264	0.433503	-0.270899	0.144995	-0.432238	0.0932818
10794	ZNF460	zinc finger protein 460	-0.00951146	0.98665	0.202386	0.7422	-0.643502	0.246478	-0.431605	0.594183
56992	KIF15	kinesin family member 15	2.13793	1.45481e-06	1.67496	2.23092e-05	0.0315456	0.91262	-0.431421	0.128456
23013	SPEN	spen family transcriptional repressor	0.15135	0.772895	0.518604	0.342405	-0.798462	0.134548	-0.431208	0.611305
7840	ALMS1	ALMS1, centrosome and basal body associated protein	0.567732	0.212262	0.4399	0.389966	-0.303258	0.557963	-0.43109	0.555204
643253	CCT6P1	chaperonin containing TCP1 subunit 6 pseudogene 1	-0.238523	0.305396	-0.316741	0.245367	-0.352807	0.171141	-0.431025	0.233318
148203	ZNF738	zinc finger protein 738	0.271488	0.223831	0.256502	0.328206	-0.415905	0.119125	-0.430891	0.176785
100506211	MIR210HG	MIR210 host gene	1.02258	0.00559221	-0.536726	0.081395	1.1287	0.00586707	-0.430599	0.302822
594839	SNORA33	small nucleolar RNA, H/ACA box 33	0.620669	0.304683	-0.377472	0.549294	0.56762	0.383622	-0.430521	0.657251
84928	TMEM209	transmembrane protein 209	1.37444	6.84813e-06	1.06606	0.000127393	-0.12196	0.540649	-0.430337	0.0711513
10615	SPAG5	sperm associated antigen 5	1.59763	5.93241e-08	1.21218	1.25846e-06	-0.0448854	0.720713	-0.430329	0.0138448
100132183	NA	NA	-0.815737	0.0550905	-0.61489	0.217682	-0.630743	0.15237	-0.429896	0.580007
57534	MIB1	mindbomb E3 ubiquitin protein ligase 1	-0.091939	0.76175	0.0868063	0.798952	-0.608549	0.0561657	-0.429804	0.332471
22889	KHDC4	KH domain containing 4, pre-mRNA splicing factor	-0.454499	0.00560847	-0.163423	0.29995	-0.720804	0.000718424	-0.429728	0.0500682
93664	CADPS2	calcium dependent secretion activator 2	-0.444072	0.0515481	0.152619	0.551283	-1.02635	0.00135578	-0.42966	0.204855
92667	MGME1	mitochondrial genome maintenance exonuclease 1	0.797718	8.00773e-06	0.953201	5.78121e-06	-0.58494	0.000476643	-0.429457	0.0089987
282679	AQP11	aquaporin 11	0.246136	0.582489	0.817984	0.146005	-1.00122	0.0806907	-0.429372	0.53772
90529	STPG1	sperm tail PG-rich repeat containing 1	-0.268826	0.223339	-0.213938	0.408839	-0.483917	0.0578209	-0.429029	0.210422
407043	MIR7-1	microRNA 7-1	0.0509583	0.963175	0.283773	0.818412	-0.661839	0.551034	-0.429024	0.816522
2810	SFN	stratifin	0.557151	0.0815794	-0.714455	0.0468079	0.842598	0.0204943	-0.429008	0.393397
150590	C2orf15	chromosome 2 open reading frame 15	-0.543542	0.0368403	-0.397435	0.177411	-0.5749	0.044069	-0.428794	0.288163
890	CCNA2	cyclin A2	1.76668	1.28044e-08	1.49454	1.21863e-07	-0.156144	0.155487	-0.428284	0.010028
140462	ASB9	ankyrin repeat and SOCS box containing 9	0.387898	0.427815	-0.345956	0.510713	0.305593	0.567609	-0.42826	0.58202
27005	USP21	ubiquitin specific peptidase 21	-0.611611	0.000407074	-0.071471	0.642744	-0.96799	6.16523e-05	-0.42785	0.0375456
56848	SPHK2	sphingosine kinase 2	-0.0526542	0.810084	-0.276369	0.226267	-0.203862	0.352153	-0.427576	0.162133
2585	GALK2	galactokinase 2	0.0539902	0.846683	-0.422774	0.133773	0.0493859	0.86581	-0.427378	0.270046
196394	AMN1	antagonist of mitotic exit network 1 homolog	-0.0663155	0.900458	-0.542937	0.298637	0.0492953	0.928659	-0.427326	0.598934
54726	OTUD4	OTU deubiquitinase 4	0.252453	0.358696	0.195178	0.520513	-0.370044	0.202184	-0.427319	0.310026
79805	VASH2	vasohibin 2	2.68259	0.000170082	1.6056	0.00429493	0.649731	0.297076	-0.427266	0.371557
28977	MRPL42	mitochondrial ribosomal protein L42	0.908418	0.000143392	0.266894	0.142938	0.2144	0.234902	-0.427124	0.0781799
3096	HIVEP1	human immunodeficiency virus type I enhancer binding protein 1	1.41646	0.0011341	1.84682	0.000735216	-0.857408	0.0604865	-0.427051	0.3841
407006	MIR221	microRNA 221	-0.102972	0.876951	-0.071076	0.930142	-0.458849	0.501292	-0.426953	0.697741
9758	FRMPD4	FERM and PDZ domain containing 4	3.37082	0.000122672	3.06111	0.000584314	-0.117006	0.892007	-0.426723	0.539184
22858	ICK	intestinal cell kinase	-0.143213	0.47724	0.60286	0.0218019	-1.17245	0.000501265	-0.426378	0.157729
57716	PRX	periaxin	-1.13395	4.70901e-05	-0.374967	0.113932	-1.18521	0.00017192	-0.426227	0.17045
79832	QSER1	glutamine and serine rich 1	0.729267	0.0458205	0.770827	0.0552248	-0.467711	0.218928	-0.426151	0.437618
5914	RARA	retinoic acid receptor alpha	0.992229	0.0118064	0.375124	0.321431	0.19106	0.646291	-0.426044	0.383032
23165	NUP205	nucleoporin 205	1.14056	7.35026e-05	0.758794	0.00253555	-0.0442744	0.836832	-0.426038	0.14074
7283	TUBG1	tubulin gamma 1	1.83789	1.97916e-06	1.05844	0.000294784	0.353511	0.111996	-0.42594	0.126425
2707	GJB3	gap junction protein beta 3	0.230601	0.0608687	-0.17561	0.175866	-0.0196877	0.884456	-0.425899	0.0221945
6478	SIAH2	siah E3 ubiquitin protein ligase 2	1.22036	5.69438e-05	0.115567	0.585272	0.679204	0.00773959	-0.425585	0.125491
54436	SH3TC1	SH3 domain and tetratricopeptide repeats 1	-0.899962	3.92537e-05	-0.214544	0.178331	-1.111	3.79543e-05	-0.425579	0.052972
100506257	NA	NA	1.41271	0.169114	0.811032	0.467274	0.17623	0.893709	-0.425452	0.797456
284325	C19orf54	chromosome 19 open reading frame 54	0.208293	0.291378	0.486242	0.0477583	-0.702204	0.00932211	-0.424255	0.143092
3619	INCENP	inner centromere protein	1.8791	1.39917e-07	0.975129	5.05112e-05	0.479768	0.00938938	-0.424205	0.0468647
970	CD70	CD70 molecule	-1.38643	0.000138439	-1.49262	0.000264866	-0.317998	0.190396	-0.424195	0.353413
7182	NR2C2	nuclear receptor subfamily 2 group C member 2	-0.00612179	0.990392	0.568702	0.250919	-0.998697	0.0484889	-0.423873	0.569436
1021	CDK6	cyclin dependent kinase 6	2.31683	3.89779e-05	2.06418	0.000196606	-0.171188	0.67421	-0.423843	0.437656
23328	SASH1	SAM and SH3 domain containing 1	-0.323682	0.23094	0.0390393	0.909897	-0.786395	0.016989	-0.423674	0.315799
8120	AP3B2	adaptor related protein complex 3 subunit beta 2	-0.214613	0.566819	-0.304358	0.481519	-0.333775	0.408712	-0.42352	0.490356
57466	SCAF4	SR-related CTD associated factor 4	0.666738	0.0168638	0.668267	0.0279019	-0.425023	0.133145	-0.423495	0.265716
541565	C8orf58	chromosome 8 open reading frame 58	0.681498	0.000164576	0.431342	0.00744515	-0.173278	0.22346	-0.423434	0.0273163
2246	FGF1	fibroblast growth factor 1	6.54535	2.05891e-07	7.95035	1.14025e-06	-1.82838	0.0594455	-0.423387	0.082224
94134	ARHGAP12	Rho GTPase activating protein 12	-0.468963	0.008401	-0.392167	0.0362393	-0.500073	0.010203	-0.423277	0.0811298
26770	SNORD79	small nucleolar RNA, C/D box 79	0.321009	0.426786	-0.846249	0.0450191	0.744026	0.0817253	-0.423232	0.492896
6491	STIL	STIL, centriolar assembly protein	2.16121	4.37414e-06	1.41498	0.000211666	0.323505	0.264502	-0.422719	0.220098
5382	PMS2P4	PMS1 homolog 2, mismatch repair system component pseudogene 4	0.913227	0.138968	-0.389491	0.519511	0.880171	0.183606	-0.422547	0.649928
83903	HASPIN	histone H3 associated protein kinase	2.47286	8.55006e-07	1.61508	3.18061e-05	0.435366	0.133101	-0.42241	0.121824
100506207	LOC100506207	uncharacterized LOC100506207	0.166947	0.828498	-0.0735404	0.935614	-0.181813	0.829043	-0.4223	0.7438
8406	SRPX	sushi repeat containing protein X-linked	-0.565121	0.0232706	-0.332634	0.237908	-0.654693	0.0212846	-0.422206	0.264825
8321	FZD1	frizzled class receptor 1	2.5044	7.73774e-07	2.40425	3.458e-06	-0.321985	0.282699	-0.422141	0.158067
51249	TMEM69	transmembrane protein 69	-0.291752	0.0490153	-0.504534	0.0059752	-0.208924	0.167736	-0.421706	0.0560407
4928	NUP98	nucleoporin 98	0.537115	0.0139872	0.480142	0.0352738	-0.36471	0.0879066	-0.421683	0.158712
6793	STK10	serine/threonine kinase 10	1.52277	4.88935e-08	0.914506	6.09737e-06	0.186734	0.101137	-0.421531	0.01137
406988	MIR205	microRNA 205	-3.25245	0.00252793	-1.85851	0.113277	-1.81542	0.0341303	-0.421483	0.862736
6541	SLC7A1	solute carrier family 7 member 1	1.49869	0.000780006	1.72868	0.000501687	-0.651474	0.0712405	-0.421477	0.470423
2355	FOSL2	FOS like 2, AP-1 transcription factor subunit	-0.275935	0.417525	0.918195	0.0170689	-1.61553	0.000752278	-0.421404	0.433856
100506960	NA	NA	-1.54616	0.0002664	-1.25676	0.00442231	-0.710776	0.02759	-0.421372	0.488309
10276	NET1	neuroepithelial cell transforming 1	0.559772	0.000201818	0.282596	0.0266926	-0.144166	0.218866	-0.421343	0.0132714
100128893	GATA6-AS1	GATA6 antisense RNA 1 (head to head)	0.0648813	0.933707	0.325209	0.709299	-0.680925	0.396836	-0.420597	0.74101
83641	FAM107B	family with sequence similarity 107 member B	1.6457	4.49523e-07	0.45015	0.00770326	0.774978	0.000770641	-0.420574	0.0346838
55137	FIGN	fidgetin, microtubule severing factor	0.841102	0.0305652	1.12496	0.019782	-0.704373	0.127288	-0.420519	0.431387
2310	FOXO3B	forkhead box O3B pseudogene	-0.524621	0.0310132	-0.33738	0.220427	-0.607459	0.0274971	-0.420218	0.257377
80346	REEP4	receptor accessory protein 4	0.565811	0.00105758	0.360277	0.0260183	-0.214569	0.150284	-0.420103	0.0415174
5157	PDGFRL	platelet derived growth factor receptor like	-0.153233	0.509365	0.772136	0.0169486	-1.34543	0.000732233	-0.420064	0.229392
9968	MED12	mediator complex subunit 12	-1.02411	0.0354726	-0.0582223	0.923704	-1.38587	0.0144415	-0.419982	0.614636
100129858	SCOC-AS1	SCOC antisense RNA 1	-0.091459	0.90659	-0.0120974	0.98963	-0.499268	0.523313	-0.419907	0.747499
114294	LACTB	lactamase beta	0.0582709	0.812131	0.0379582	0.895067	-0.3995	0.112386	-0.419813	0.221203
113115	MTFR2	mitochondrial fission regulator 2	2.35261	1.36695e-06	1.08037	0.00042866	0.852738	0.00912145	-0.419498	0.120527
51276	ZNF571	zinc finger protein 571	-0.476782	0.363595	-1.33613	0.0271536	0.439972	0.385488	-0.41938	0.66972
5356	PLRG1	pleiotropic regulator 1	0.316023	0.010009	0.368268	0.00778518	-0.471551	0.00212817	-0.419306	0.0158487
7738	ZNF184	zinc finger protein 184	-0.395832	0.0681081	-0.168702	0.512382	-0.646003	0.0156059	-0.418873	0.20942
81629	TSSK3	testis specific serine kinase 3	-2.19019	2.23863e-05	-1.05238	0.0186708	-1.55666	0.00060105	-0.418856	0.519461
100507198	NA	NA	2.49951	0.000524259	0.715752	0.132836	1.36502	0.042587	-0.418738	0.461278
649946	RPL23AP64	ribosomal protein L23a pseudogene 64	0.243744	0.462256	0.130614	0.748428	-0.305592	0.423139	-0.418721	0.400039
29072	SETD2	SET domain containing 2	-0.122066	0.699031	0.265808	0.429729	-0.806594	0.0233078	-0.41872	0.379162
100133161	LINC01001	long intergenic non-protein coding RNA 1001	-1.06014	0.126954	-1.04697	0.194377	-0.431603	0.533926	-0.418427	0.776594
6239	RREB1	ras responsive element binding protein 1	-0.551145	0.200265	0.0322186	0.954088	-1.00165	0.041849	-0.41829	0.576429
23512	SUZ12	SUZ12, polycomb repressive complex 2 subunit	0.737606	0.000122074	0.571782	0.00155726	-0.252434	0.0857325	-0.418258	0.0389763
23086	EXPH5	exophilin 5	2.14655	3.58806e-06	1.92922	2.22566e-05	-0.200924	0.498939	-0.418255	0.205886
27327	TNRC6A	trinucleotide repeat containing 6A	0.478233	0.02946	0.349036	0.12634	-0.288919	0.188793	-0.418116	0.174648
23019	CNOT1	CCR4-NOT transcription complex subunit 1	0.0430478	0.92775	0.452243	0.30671	-0.82731	0.0629134	-0.418114	0.554008
9319	TRIP13	thyroid hormone receptor interactor 13	2.24416	5.17877e-09	1.01713	3.60702e-06	0.808918	8.96671e-05	-0.418112	0.0121548
60491	NIF3L1	NGG1 interacting factor 3 like 1	0.997198	0.000157746	0.460824	0.0307551	0.118497	0.569003	-0.417877	0.106676
64858	DCLRE1B	DNA cross-link repair 1B	2.0997	1.47033e-07	0.804809	0.000271862	0.877094	0.000774527	-0.417796	0.0406448
7186	TRAF2	TNF receptor associated factor 2	0.939937	0.00108894	-0.190065	0.427876	0.712281	0.0112517	-0.41772	0.20121
23239	PHLPP1	PH domain and leucine rich repeat protein phosphatase 1	1.37775	0.000409455	1.4653	0.000573531	-0.505172	0.122559	-0.417619	0.336803
55165	CEP55	centrosomal protein 55	1.63058	2.11771e-06	1.44069	1.43292e-05	-0.227226	0.249252	-0.417114	0.0996646
51762	RAB8B	RAB8B, member RAS oncogene family	0.0920313	0.7078	0.332363	0.207329	-0.657255	0.0209009	-0.416923	0.234868
2571	GAD1	glutamate decarboxylase 1	0.229208	0.441316	-0.509475	0.108338	0.321789	0.304111	-0.416894	0.340541
834	CASP1	caspase 1	-0.710223	0.00426626	-0.992713	0.00107793	-0.134145	0.540089	-0.416635	0.221212
51512	GTSE1	G2 and S-phase expressed 1	1.93301	5.26592e-09	1.33625	1.97819e-07	0.180273	0.103213	-0.416483	0.00660516
375248	ANKRD36	ankyrin repeat domain 36	-0.363416	0.453999	-0.620739	0.257733	-0.158852	0.763416	-0.416175	0.63596
8175	SF3A2	splicing factor 3a subunit 2	0.502655	0.0429342	0.479813	0.074525	-0.393305	0.127712	-0.416148	0.241334
9015	TAF1A	TATA-box binding protein associated factor, RNA polymerase I subunit A	1.76957	5.40297e-07	0.650963	0.00160957	0.702553	0.00239412	-0.416049	0.0568049
23262	PPIP5K2	diphosphoinositol pentakisphosphate kinase 2	-0.316781	0.0486975	-0.117963	0.502584	-0.614774	0.00319175	-0.415956	0.0770515
1111	CHEK1	checkpoint kinase 1	0.699859	0.00028769	0.326918	0.0442175	-0.0427573	0.790769	-0.415699	0.0474809
283314	C1RL-AS1	C1RL antisense RNA 1	-1.41673	0.0043163	-0.0861028	0.888342	-1.74629	0.0036063	-0.415663	0.611228
284013	VMO1	vitelline membrane outer layer 1 homolog	0.100605	0.91657	-1.41633	0.100211	1.10164	0.184696	-0.415294	0.799865
50855	PARD6A	par-6 family cell polarity regulator alpha	0.539861	0.0919183	-0.305449	0.349721	0.430037	0.205956	-0.415273	0.361435
2140	EYA3	EYA transcriptional coactivator and phosphatase 3	0.132864	0.802704	0.513051	0.404237	-0.795247	0.186001	-0.41506	0.622233
7539	ZFP37	ZFP37 zinc finger protein	-0.852615	0.0306219	-0.154225	0.765522	-1.1134	0.019499	-0.415011	0.549667
100129034	LOC100129034	uncharacterized LOC100129034	0.101892	0.767512	0.412265	0.268282	-0.725102	0.0568754	-0.414729	0.416934
284702	NA	NA	-0.413659	0.0105195	-0.784326	0.000321522	-0.0439998	0.780441	-0.414667	0.0630345
116064	LRRC58	leucine rich repeat containing 58	1.08072	9.56386e-05	0.558042	0.0134103	0.108153	0.596551	-0.414523	0.134442
63892	THADA	THADA, armadillo repeat containing	-0.148098	0.304683	-0.394083	0.0216822	-0.168427	0.267327	-0.414412	0.0586463
202181	LOC202181	SUMO interacting motifs containing 1 pseudogene	-0.893663	0.0640195	-0.573302	0.327157	-0.734413	0.148695	-0.414053	0.658645
4209	MEF2D	myocyte enhancer factor 2D	-1.06531	1.80472e-05	-1.1954	1.78471e-05	-0.283543	0.0791375	-0.413628	0.0781774
51343	FZR1	fizzy and cell division cycle 20 related 1	0.115567	0.281602	0.0333484	0.793864	-0.331364	0.0118411	-0.413583	0.0153246
5784	PTPN14	protein tyrosine phosphatase, non-receptor type 14	0.10485	0.625715	0.503741	0.031133	-0.812471	0.00253517	-0.41358	0.1884
166378	SPATA5	spermatogenesis associated 5	1.80726	1.04204e-06	0.99428	0.000174028	0.399527	0.0668645	-0.413452	0.0674748
55432	YOD1	YOD1 deubiquitinase	0.673464	0.00363402	0.953232	0.000819118	-0.692882	0.00731818	-0.413114	0.153173
283507	SUGT1P3	SUGT1 pseudogene 3	0.127109	0.837205	0.217716	0.761992	-0.503667	0.446687	-0.41306	0.675079
100130507	NA	NA	-0.339991	0.765185	-0.561694	0.658949	-0.191181	0.876252	-0.412884	0.85881
4306	NR3C2	nuclear receptor subfamily 3 group C member 2	1.29723	0.00161208	1.61131	0.00177632	-0.726599	0.117308	-0.412521	0.311289
7469	NELFA	negative elongation factor complex member A	0.0798961	0.557741	-0.15398	0.291959	-0.178436	0.208842	-0.412312	0.0420269
253714	MMS22L	MMS22 like, DNA repair protein	1.88232	2.04828e-05	1.04184	0.00242531	0.42831	0.159768	-0.412167	0.26192
79027	ZNF655	zinc finger protein 655	-0.830485	0.000472395	0.00576295	0.980798	-1.24831	9.61054e-05	-0.412067	0.1378
6314	ATXN7	ataxin 7	0.351385	0.187838	0.484539	0.109131	-0.54521	0.0712405	-0.412056	0.307391
55627	SMPD4	sphingomyelin phosphodiesterase 4	0.932201	0.000525743	0.598966	0.0145172	-0.0786228	0.728907	-0.411858	0.168889
126133	ALDH16A1	aldehyde dehydrogenase 16 family member A1	0.674903	0.00450046	-0.314508	0.150557	0.577805	0.0173838	-0.411606	0.167291
80000	GREB1L	GREB1 like retinoic acid receptor coactivator	0.767579	0.150303	1.39301	0.0466937	-1.03688	0.130051	-0.411443	0.632001
26049	FAM169A	family with sequence similarity 169 member A	1.06264	0.000187966	0.731617	0.00476844	-0.0802161	0.73076	-0.41124	0.154059
57182	ANKRD50	ankyrin repeat domain 50	0.317377	0.298048	0.255382	0.452797	-0.349115	0.289165	-0.41111	0.386126
22828	SCAF8	SR-related CTD associated factor 8	0.362773	0.0289653	0.539161	0.00675859	-0.587228	0.00474386	-0.41084	0.076961
4082	MARCKS	myristoylated alanine rich protein kinase C substrate	1.02777	8.06886e-05	0.683525	0.00272888	-0.0664931	0.717507	-0.410741	0.128952
2178	FANCE	FA complementation group E	0.632966	0.00888936	0.172454	0.464949	0.0499513	0.845005	-0.410561	0.175042
7204	TRIO	trio Rho guanine nucleotide exchange factor	-0.0754009	0.887908	0.629341	0.244614	-1.11485	0.0442452	-0.410107	0.62401
6322	SCML1	Scm polycomb group protein like 1	0.498093	0.00721819	0.723615	0.00186816	-0.635523	0.00540126	-0.410002	0.0823198
27	ABL2	ABL proto-oncogene 2, non-receptor tyrosine kinase	1.60562	1.57841e-05	2.04357	5.61062e-06	-0.847879	0.00381691	-0.409929	0.232445
54925	ZSCAN32	zinc finger and SCAN domain containing 32	-0.303041	0.0549022	-0.302467	0.0909213	-0.41049	0.0240508	-0.409916	0.0802628
10400	PEMT	phosphatidylethanolamine N-methyltransferase	0.287947	0.306077	-0.0870955	0.794153	-0.034701	0.917306	-0.409744	0.331635
57713	SFMBT2	Scm like with four mbt domains 2	-0.892138	0.0681876	-0.181196	0.788325	-1.12053	0.0516591	-0.40959	0.666268
100288842	B3GNT10	UDP-GlcNAc:betaGal beta-1,3-N-acetylglucosaminyltransferase 10 (putative)	0.335859	0.540989	0.0228215	0.97428	-0.0965462	0.883676	-0.409583	0.647156
6310	ATXN1	ataxin 1	-1.60901	0.000408683	-1.29852	0.00631701	-0.71989	0.0396295	-0.409392	0.546601
9801	MRPL19	mitochondrial ribosomal protein L19	0.677696	3.59446e-05	0.174272	0.128616	0.0940325	0.397467	-0.409391	0.0135094
197358	NLRC3	NLR family CARD domain containing 3	-1.06	0.0314834	-1.19048	0.0365708	-0.278863	0.540477	-0.409351	0.660503
100507507	LOC100507507	uncharacterized LOC100507507	0.264925	0.551731	-0.36313	0.437661	0.218733	0.647191	-0.409322	0.558721
2171	FABP5	fatty acid binding protein 5	2.31071	8.12641e-05	0.384806	0.266166	1.5169	0.00438338	-0.409003	0.385964
1017	CDK2	cyclin dependent kinase 2	1.28082	3.99055e-07	0.932888	1.18669e-05	-0.0610057	0.625932	-0.408934	0.0199182
137075	CLDN23	claudin 23	0.616357	0.10171	-0.89347	0.0197963	1.10108	0.0119749	-0.408749	0.442595
145200	LINC00239	long intergenic non-protein coding RNA 239	0.134743	0.839369	-1.17286	0.0646743	0.898943	0.143153	-0.408661	0.704375
3084	NRG1	neuregulin 1	3.17257	3.84566e-06	1.82735	0.000128944	0.93659	0.0465399	-0.408631	0.225705
100507644	NA	NA	-1.49552	0.0151331	-1.78676	0.0121039	-0.117248	0.821178	-0.408488	0.743432
23332	CLASP1	cytoplasmic linker associated protein 1	-0.0314785	0.947634	0.828535	0.0716369	-1.26846	0.010743	-0.408451	0.559866
23312	DMXL2	Dmx like 2	-0.522246	0.158832	0.04585	0.922998	-0.976385	0.025226	-0.408288	0.509658
7050	TGIF1	TGFB induced factor homeobox 1	0.511716	0.000830156	0.761862	0.00010761	-0.658352	0.000511102	-0.408206	0.0272426
9411	ARHGAP29	Rho GTPase activating protein 29	1.03556	0.000243462	0.961542	0.000750762	-0.333804	0.112357	-0.407822	0.198026
9786	KIAA0586	KIAA0586	0.492617	0.119978	0.607327	0.0963031	-0.522421	0.145211	-0.407711	0.393397
23317	DNAJC13	DnaJ heat shock protein family (Hsp40) member C13	-0.281055	0.37569	0.338974	0.33893	-1.02753	0.00965822	-0.407506	0.422621
100507246	SNHG16	small nucleolar RNA host gene 16	0.059857	0.784713	0.0290255	0.908524	-0.376603	0.0895508	-0.407435	0.18489
4620	MYH2	myosin heavy chain 2	3.54617	6.68001e-05	3.25606	0.000303973	-0.117006	0.890584	-0.407112	0.531308
287	ANK2	ankyrin 2	0.142952	0.692229	0.685995	0.123545	-0.949902	0.0393801	-0.406859	0.451512
100505889	NA	NA	-1.0311	0.0329241	-0.205852	0.746187	-1.23191	0.0289881	-0.406666	0.657532
162073	ITPRIPL2	ITPRIP like 2	0.254935	0.298233	0.127508	0.642825	-0.278859	0.276524	-0.406286	0.276948
118460	EXOSC6	exosome component 6	0.216106	0.310474	-0.871024	0.00162625	0.681023	0.00854535	-0.406107	0.195924
647024	C6orf132	chromosome 6 open reading frame 132	1.21809	2.52701e-06	1.26165	4.69305e-06	-0.449489	0.00890499	-0.405926	0.0478784
23063	WAPL	WAPL cohesin release factor	0.455903	0.0348945	0.480456	0.0424457	-0.430453	0.0606265	-0.405899	0.183537
56257	MEPCE	methylphosphate capping enzyme	0.354707	0.00721819	-0.0706714	0.584463	0.0195423	0.882976	-0.405836	0.0247368
23279	NUP160	nucleoporin 160	1.06481	0.000229889	0.863626	0.00196407	-0.204048	0.36064	-0.405236	0.187208
10052	GJC1	gap junction protein gamma 1	1.54159	7.19983e-06	1.01068	0.000388466	0.126333	0.566081	-0.404577	0.135216
27342	RABGEF1	RAB guanine nucleotide exchange factor 1	0.30606	0.101649	0.145586	0.477921	-0.243948	0.22054	-0.404423	0.137543
9536	PTGES	prostaglandin E synthase	-0.695373	0.000467761	-1.17396	1.67199e-05	0.0742159	0.644763	-0.40437	0.070261
79877	DCAKD	dephospho-CoA kinase domain containing	-0.313206	0.0605787	-0.157204	0.401823	-0.560344	0.00752249	-0.404342	0.103121
23077	MYCBP2	MYC binding protein 2, E3 ubiquitin protein ligase	-0.0156741	0.966713	0.116432	0.758409	-0.53641	0.121803	-0.404304	0.429499
9133	CCNB2	cyclin B2	1.14721	6.63628e-06	0.969829	5.90632e-05	-0.226915	0.150805	-0.404295	0.0565189
79664	ICE2	interactor of little elongation complex ELL subunit 2	0.628643	0.00217306	0.870384	0.00056123	-0.645991	0.00495882	-0.404251	0.103121
9963	SLC23A1	solute carrier family 23 member 1	-2.17682	0.0443696	-0.786214	0.573317	-1.79482	0.103922	-0.404218	0.878961
5893	RAD52	RAD52 homolog, DNA repair protein	-0.617209	0.0283819	-0.128911	0.699459	-0.892104	0.00938833	-0.403805	0.354492
23543	RBFOX2	RNA binding fox-1 homolog 2	-0.0639882	0.723361	0.252857	0.175243	-0.720289	0.00201405	-0.403443	0.11701
26778	SNORA70	small nucleolar RNA, H/ACA box 70	0.578258	0.172703	0.234523	0.628076	-0.0597077	0.911914	-0.403442	0.518866
54858	PGPEP1	pyroglutamyl-peptidase I	-1.28188	0.00013113	-1.00381	0.00260354	-0.681137	0.0121109	-0.403069	0.319605
10024	TROAP	trophinin associated protein	1.24886	5.44372e-06	1.16816	2.42411e-05	-0.322341	0.0696242	-0.403039	0.0671576
83593	RASSF5	Ras association domain family member 5	1.72634	1.49907e-06	2.3793	5.99129e-07	-1.05565	0.000691257	-0.402695	0.109029
57700	FAM160B1	family with sequence similarity 160 member B1	-0.238267	0.0904142	0.257025	0.104218	-0.89794	0.000153854	-0.402648	0.0565189
2491	CENPI	centromere protein I	2.45587	1.27158e-05	1.57879	0.000418685	0.474669	0.229033	-0.402403	0.295329
348926	FAM86EP	family with sequence similarity 86, member A pseudogene	0.855188	0.047861	-0.595076	0.132459	1.0482	0.0283651	-0.402068	0.492027
55295	KLHL26	kelch like family member 26	-0.175908	0.197062	-0.109933	0.486477	-0.467834	0.00801277	-0.401859	0.0542059
100506550	NA	NA	0.328503	0.062072	0.625189	0.00607295	-0.698535	0.00390459	-0.401848	0.107479
100507358	NA	NA	3.16996	3.43934e-06	2.27474	3.92128e-05	0.493467	0.286304	-0.40175	0.195924
100506866	TTN-AS1	TTN antisense RNA 1	-0.34109	0.46558	-0.102192	0.872434	-0.640549	0.223214	-0.401651	0.634555
64397	ZNF106	zinc finger protein 106	0.10239	0.556805	-0.0212526	0.919314	-0.277813	0.124994	-0.401456	0.115727
5144	PDE4D	phosphodiesterase 4D	1.58266	2.07829e-05	1.23221	0.000303072	-0.0507192	0.850189	-0.401168	0.223884
57547	ZNF624	zinc finger protein 624	-0.0780224	0.815977	-0.31435	0.376111	-0.164699	0.634901	-0.401027	0.420169
100506123	LOC100506123	uncharacterized LOC100506123	-0.864471	0.0393421	-0.32759	0.523023	-0.937763	0.0460773	-0.400882	0.599353
55125	CEP192	centrosomal protein 192	0.565117	0.0594282	0.461651	0.154391	-0.297018	0.350729	-0.400483	0.363802
729799	SEC14L1P1	SEC14 like 1 pseudogene 1	-0.338777	0.400644	0.320265	0.550736	-1.05931	0.0429879	-0.400264	0.576429
6095	RORA	RAR related orphan receptor A	0.883165	0.00906847	1.39312	0.00302829	-0.910168	0.0382547	-0.400217	0.321368
6782	HSPA13	heat shock protein family A (Hsp70) member 13	0.821181	4.98727e-06	0.793546	1.69865e-05	-0.372518	0.00508448	-0.400153	0.01137
4193	MDM2	MDM2 proto-oncogene	-0.448764	0.0043734	-0.0859535	0.563893	-0.762906	0.00031079	-0.400095	0.0515578
100505487	NA	NA	-0.572312	0.00428524	-0.160775	0.4218	-0.811593	0.00126459	-0.400056	0.133863
143872	ARHGAP42	Rho GTPase activating protein 42	0.643228	0.0893612	0.475651	0.261806	-0.232102	0.605745	-0.399679	0.45873
619570	SNORD95	small nucleolar RNA, C/D box 95	-0.750569	0.245422	-0.457073	0.563817	-0.692925	0.315166	-0.39943	0.764744
123879	DCUN1D3	defective in cullin neddylation 1 domain containing 3	0.623516	0.00266387	0.384775	0.0546331	-0.160657	0.409271	-0.399398	0.104337
54989	ZNF770	zinc finger protein 770	-0.105737	0.371456	-0.122433	0.346258	-0.382381	0.00908452	-0.399076	0.0310321
79833	GEMIN6	gem nuclear organelle associated protein 6	0.906117	0.017678	-0.337997	0.336537	0.84514	0.0357746	-0.398975	0.431637
84865	CCDC142	coiled-coil domain containing 142	-0.272439	0.183765	-0.42189	0.0762866	-0.249448	0.2533	-0.398899	0.206182
23411	SIRT1	sirtuin 1	0.0385437	0.860487	0.218939	0.327923	-0.579242	0.0174885	-0.398846	0.184728
11030	RBPMS	RNA binding protein, mRNA processing factor	0.0516482	0.799259	0.372366	0.101644	-0.719515	0.00594024	-0.398796	0.15634
339929	LPP-AS2	LPP antisense RNA 2	-0.485115	0.233678	-1.00255	0.035306	0.118991	0.779674	-0.398445	0.590497
3835	KIF22	kinesin family member 22	1.43317	5.39795e-05	0.466837	0.0670293	0.56799	0.0345345	-0.398346	0.236676
875	CBS	cystathionine-beta-synthase	0.758676	0.00401108	0.61992	0.0247826	-0.259441	0.330716	-0.398196	0.19067
130916	MTERF4	mitochondrial transcription termination factor 4	-0.721495	0.000104813	-0.348766	0.0264927	-0.770859	0.00023481	-0.398131	0.0485244
22955	SCMH1	Scm polycomb group protein homolog 1	-0.280804	0.177499	0.0481967	0.85388	-0.7271	0.00678338	-0.3981	0.210348
154810	AMOTL1	angiomotin like 1	0.519731	0.111327	0.580482	0.108595	-0.458837	0.188581	-0.398087	0.431904
79156	PLEKHF1	pleckstrin homology and FYVE domain containing 1	1.44398	0.000319815	-0.0746857	0.79495	1.12064	0.004778	-0.398023	0.24862
122961	ISCA2	iron-sulfur cluster assembly 2	0.0669062	0.81199	-0.149888	0.616061	-0.181077	0.523167	-0.397871	0.31946
619423	FAM85A	family with sequence similarity 85 member A	-0.924777	0.207755	-1.29689	0.120795	-0.0256908	0.97402	-0.397808	0.801977
5583	PRKCH	protein kinase C eta	-0.595951	0.00404616	-0.798362	0.00137875	-0.19515	0.285875	-0.397562	0.154201
26287	ANKRD2	ankyrin repeat domain 2	1.08839	0.00815681	0.141097	0.732841	0.549767	0.145864	-0.397528	0.510278
54439	RBM27	RNA binding motif protein 27	0.471402	0.00586475	0.168885	0.296313	-0.0948858	0.552682	-0.397403	0.0730837
284802	FRG1BP	FSHD region gene 1 family member B, pseudogene	-0.20982	0.367598	-0.803952	0.0057825	0.196982	0.4097	-0.397149	0.271147
79854	LINC00115	long intergenic non-protein coding RNA 115	-0.742285	0.0917023	0.0199451	0.975315	-1.15937	0.0312962	-0.397141	0.625705
57532	NUFIP2	nuclear FMR1 interacting protein 2	0.385418	0.134723	0.540722	0.0574575	-0.552396	0.0464427	-0.397092	0.319605
5732	PTGER2	prostaglandin E receptor 2	-0.392413	0.284663	-0.16556	0.727541	-0.623904	0.135911	-0.397052	0.5363
9534	ZNF254	zinc finger protein 254	0.380644	0.0450798	0.624919	0.0103177	-0.641299	0.0109136	-0.397024	0.126367
145864	HAPLN3	hyaluronan and proteoglycan link protein 3	-2.80132	0.000263893	-2.57216	0.001692	-0.626059	0.1479	-0.396898	0.773429
133746	JMY	junction mediating and regulatory protein, p53 cofactor	-0.63754	0.00632256	-0.0366409	0.889232	-0.99765	0.000992853	-0.396752	0.210996
9736	USP34	ubiquitin specific peptidase 34	-0.640211	0.152642	0.143312	0.784278	-1.17994	0.0227285	-0.396422	0.606157
55171	TBCCD1	TBCC domain containing 1	0.485623	0.0270033	0.253659	0.269548	-0.164395	0.483883	-0.396359	0.172667
100507258	NA	NA	-0.381027	0.362891	-0.137971	0.800948	-0.63889	0.177693	-0.395834	0.595201
57561	ARRDC3	arrestin domain containing 3	-1.15358	1.42001e-05	-1.02004	0.000134532	-0.529271	0.00647277	-0.395736	0.131442
23248	RPRD2	regulation of nuclear pre-mRNA domain containing 2	-0.056225	0.864444	0.365248	0.27509	-0.817172	0.0224753	-0.3957	0.409025
51203	NUSAP1	nucleolar and spindle associated protein 1	1.24128	1.94984e-05	1.31606	2.83444e-05	-0.470394	0.0249334	-0.395615	0.134244
54876	DCAF16	DDB1 and CUL4 associated factor 16	0.20181	0.134317	0.025874	0.87577	-0.219211	0.134319	-0.395147	0.0482178
339674	LINC00634	long intergenic non-protein coding RNA 634	1.66873	0.273328	-1.40757	0.292556	2.68131	0.0824624	-0.395001	0.889598
9308	CD83	CD83 molecule	3.17196	7.23597e-06	1.37326	0.000841548	1.40397	0.00996563	-0.394725	0.237941
266747	RGL4	ral guanine nucleotide dissociation stimulator like 4	-0.500063	0.220603	-0.225509	0.662944	-0.668948	0.145584	-0.394394	0.595201
55846	ITFG2	integrin alpha FG-GAP repeat containing 2	0.497185	0.0163697	-0.0615589	0.77966	0.164551	0.42767	-0.394193	0.145299
10144	FAM13A	family with sequence similarity 13 member A	-0.906848	0.00466588	-0.431344	0.190416	-0.86969	0.0111014	-0.394186	0.40479
9493	KIF23	kinesin family member 23	2.37716	8.97964e-09	1.50701	6.75689e-07	0.475982	0.00476102	-0.394173	0.0460462
23607	CD2AP	CD2 associated protein	0.149445	0.317725	0.0171777	0.925729	-0.26178	0.102376	-0.394047	0.0788298
360023	ZBTB41	zinc finger and BTB domain containing 41	-0.23844	0.206959	0.165228	0.439833	-0.79743	0.00235864	-0.393762	0.1679
100505647	NA	NA	-0.0115754	0.988516	-1.02053	0.149205	0.615228	0.367266	-0.393723	0.757913
221092	HNRNPUL2	heterogeneous nuclear ribonucleoprotein U like 2	0.36197	0.296742	0.562857	0.134665	-0.59458	0.103349	-0.393693	0.491946
84376	HOOK3	hook microtubule tethering protein 3	0.0436233	0.808724	0.0708073	0.718189	-0.420875	0.030726	-0.393691	0.114567
440345	NPIPB4	nuclear pore complex interacting protein family member B4	0.165215	0.861349	1.36109	0.264053	-1.58942	0.18525	-0.393545	0.813475
100507280	NA	NA	-1.01469	0.00030973	-0.20307	0.437747	-1.20485	0.000400116	-0.393233	0.256193
339044	PKD1P1	polycystin 1, transient receptor potential channel interacting pseudogene 1	-0.663381	0.190551	-0.197129	0.772099	-0.859399	0.137162	-0.393148	0.690383
10219	KLRG1	killer cell lectin like receptor G1	-0.16728	0.865903	-0.664719	0.508599	0.104561	0.919211	-0.392878	0.829876
10051	SMC4	structural maintenance of chromosomes 4	1.52159	1.54238e-06	1.05415	6.16732e-05	0.0747841	0.646202	-0.39265	0.113692
285600	KIAA0825	KIAA0825	-0.914627	0.013456	-0.730957	0.0796278	-0.57576	0.105745	-0.39209	0.532195
163259	DENND2C	DENN domain containing 2C	-0.0468376	0.91469	0.379349	0.424845	-0.818144	0.0824901	-0.391957	0.543607
85437	ZCRB1	zinc finger CCHC-type and RNA binding motif containing 1	0.102644	0.851435	-0.170468	0.772032	-0.118836	0.833991	-0.391947	0.656824
23064	SETX	senataxin	0.0319707	0.933707	0.199405	0.605201	-0.559311	0.127456	-0.391877	0.475658
9055	PRC1	protein regulator of cytokinesis 1	1.54995	5.8854e-07	1.28982	5.61997e-06	-0.131639	0.37882	-0.391766	0.0734774
100287837	LOC100287837	uncharacterized LOC100287837	-0.321056	0.32311	-0.484725	0.193851	-0.227712	0.51564	-0.391381	0.473688
1825	DSC3	desmocollin 3	-0.381351	0.0393116	0.781306	0.00176981	-1.55399	2.20004e-05	-0.391331	0.144068
79699	ZYG11B	zyg-11 family member B, cell cycle regulator	-0.212152	0.312885	0.107716	0.658972	-0.711118	0.00773239	-0.39125	0.221484
55644	OSGEP	O-sialoglycoprotein endopeptidase	0.477651	0.0252588	0.182593	0.405854	-0.0961239	0.667502	-0.391182	0.174648
115330	GPR146	G protein-coupled receptor 146	1.126	0.0484849	0.495534	0.393745	0.239325	0.717008	-0.391141	0.623109
83481	EPPK1	epiplakin 1	0.248414	0.604968	0.253663	0.632889	-0.396243	0.427738	-0.390994	0.625811
9262	STK17B	serine/threonine kinase 17b	0.222926	0.354186	0.459833	0.0974882	-0.627857	0.0294768	-0.39095	0.282527
7158	TP53BP1	tumor protein p53 binding protein 1	-0.334246	0.136008	0.154469	0.543534	-0.879584	0.0033417	-0.390869	0.25186
2120	ETV6	ETS variant 6	-0.610062	0.00650946	-0.608281	0.0144084	-0.392315	0.0680928	-0.390534	0.211671
26136	TES	testin LIM domain protein	0.592752	4.059e-05	0.58285	0.000100894	-0.380534	0.0025299	-0.390436	0.0101615
51222	ZNF219	zinc finger protein 219	-0.860788	1.27158e-05	-0.233106	0.0877657	-1.01767	1.98226e-05	-0.389992	0.037432
79817	MOB3B	MOB kinase activator 3B	1.87707	8.55006e-07	2.0867	1.49377e-06	-0.599451	0.0178902	-0.389826	0.107606
8744	TNFSF9	TNF superfamily member 9	-0.783986	0.000177883	-0.885534	0.000188002	-0.288222	0.0709978	-0.38977	0.0976436
55016	2001-03-01	membrane associated ring-CH-type finger 1	-0.204709	0.651474	0.0849784	0.887081	-0.679327	0.180724	-0.389639	0.611846
55257	MRGBP	MRG domain binding protein	0.331644	0.157487	-0.0207411	0.943427	-0.0370906	0.890538	-0.389476	0.264562
7754	ZNF204P	zinc finger protein 204, pseudogene	-1.23547	6.95472e-06	-0.76226	0.00129438	-0.86264	0.00035299	-0.389427	0.139307
23085	ERC1	ELKS/RAB6-interacting/CAST family member 1	-0.136607	0.691422	0.118546	0.760508	-0.644515	0.0756845	-0.389362	0.465845
58499	ZNF462	zinc finger protein 462	0.104395	0.828251	0.682972	0.194377	-0.967865	0.0693607	-0.389288	0.608012
652276	LOC652276	potassium channel tetramerization domain containing 5 pseudogene	0.0541909	0.880686	-0.198962	0.600764	-0.136057	0.715846	-0.38921	0.447692
10009	ZBTB33	zinc finger and BTB domain containing 33	-0.303719	0.300468	-0.0924359	0.794545	-0.600428	0.0665337	-0.389145	0.409025
119710	C11orf74	chromosome 11 open reading frame 74	0.0553472	0.883153	-0.121996	0.765606	-0.211747	0.575633	-0.38909	0.473688
100506988	NA	NA	-0.714413	0.16358	-0.181069	0.785748	-0.922383	0.109021	-0.389039	0.690574
54832	VPS13C	vacuolar protein sorting 13 homolog C	-0.857541	0.034685	-0.0297897	0.952512	-1.21661	0.010758	-0.38886	0.559901
91603	ZNF830	zinc finger protein 830	0.0304104	0.8912	-0.520843	0.0245782	0.162445	0.436996	-0.388808	0.189547
23403	FBXO46	F-box protein 46	-0.329788	0.0682519	-0.167673	0.410353	-0.550788	0.012373	-0.388673	0.151657
1778	DYNC1H1	dynein cytoplasmic 1 heavy chain 1	0.531528	0.111997	0.8463	0.0245562	-0.703084	0.0449873	-0.388312	0.477818
100507659	NA	NA	0.723416	0.00768957	1.25151	0.00124162	-0.916291	0.0120203	-0.388197	0.230075
284900	TTC28-AS1	TTC28 antisense RNA 1	0.0684619	0.877909	0.416051	0.4006	-0.735697	0.132993	-0.388108	0.560908
57001	SDHAF3	succinate dehydrogenase complex assembly factor 3	0.820563	0.00558684	0.188385	0.49055	0.24429	0.398362	-0.387888	0.262121
26058	GIGYF2	GRB10 interacting GYF protein 2	-0.193827	0.122466	-0.164699	0.223845	-0.416748	0.00718601	-0.387621	0.0420269
5469	MED1	mediator complex subunit 1	0.143239	0.677799	0.472802	0.195069	-0.717069	0.0539618	-0.387506	0.467458
100129781	MIR193BHG	MIR193B host gene	0.441672	0.650641	-0.13802	0.903792	0.192271	0.863356	-0.38742	0.824706
253461	ZBTB38	zinc finger and BTB domain containing 38	-1.19441	0.000261911	-0.994408	0.00162079	-0.587397	0.0305871	-0.387391	0.278978
7582	ZNF33B	zinc finger protein 33B	-1.1196	9.37684e-06	-0.676263	0.00136665	-0.830712	0.000316191	-0.387377	0.0976436
11130	ZWINT	ZW10 interacting kinetochore protein	2.25448	8.41625e-09	1.24917	1.63072e-06	0.618149	0.000826201	-0.387158	0.0339089
9730	DCAF1	DDB1 and CUL4 associated factor 1	0.492001	0.167598	0.544561	0.168587	-0.439617	0.25656	-0.387057	0.497309
253982	ASPHD1	aspartate beta-hydroxylase domain containing 1	0.110446	0.812338	-1.40688	0.00394066	1.13032	0.0163939	-0.387006	0.587623
3976	LIF	LIF, interleukin 6 family cytokine	1.28275	0.000163079	-0.14297	0.575187	1.03957	0.00182916	-0.386146	0.266029
100289627	NA	NA	0.3658	0.427165	-0.210599	0.682565	0.190505	0.713728	-0.385894	0.598244
8897	MTMR3	myotubularin related protein 3	-0.557808	0.0498471	0.0407196	0.907804	-0.984353	0.00568585	-0.385825	0.38132
84342	COG8	component of oligomeric golgi complex 8	0.0694831	0.729009	0.254364	0.241592	-0.57065	0.0167152	-0.385769	0.173128
200933	FBXO45	F-box protein 45	1.40112	8.22749e-06	0.449345	0.0266848	0.566224	0.0121365	-0.38555	0.122926
10234	LRRC17	leucine rich repeat containing 17	-1.95751	0.0290768	-1.69781	0.0911264	-0.645059	0.402123	-0.385354	0.851657
200030	NBPF11	NBPF member 11	-0.302706	0.809226	-0.177204	0.908524	-0.510764	0.701504	-0.385262	0.876933
10874	NMU	neuromedin U	1.52399	0.00176271	0.691638	0.0998356	0.447267	0.307693	-0.385088	0.509348
3203	HOXA6	homeobox A6	0.136386	0.912302	-0.105807	0.940415	-0.142853	0.915006	-0.385046	0.862499
23435	TARDBP	TAR DNA binding protein	0.589948	0.000286278	-0.0176712	0.903304	0.222653	0.0794519	-0.384966	0.0389763
162655	ZNF519	zinc finger protein 519	0.964928	0.0021241	1.35836	0.00108274	-0.77836	0.0361573	-0.384926	0.251065
11240	PADI2	peptidyl arginine deiminase 2	0.11498	0.486178	0.66947	0.00439544	-0.939187	0.000701762	-0.384697	0.108502
150726	FBXO41	F-box protein 41	-0.471711	0.0601404	0.0377996	0.908345	-0.894166	0.00619889	-0.384656	0.321783
92285	ZNF585B	zinc finger protein 585B	-1.50166	0.0010914	-0.512386	0.289075	-1.37375	0.004778	-0.38447	0.609167
23394	ADNP	activity dependent neuroprotector homeobox	0.0500943	0.899239	0.437939	0.26116	-0.772174	0.0520242	-0.38433	0.507797
1809	DPYSL3	dihydropyrimidinase like 3	2.58136	1.71946e-07	1.23639	4.25224e-05	0.96095	0.00182916	-0.384024	0.098952
8629	JRK	Jrk helix-turn-helix protein	-1.2845	6.50378e-05	-0.79904	0.00464451	-0.869444	0.00238264	-0.383983	0.260662
7514	XPO1	exportin 1	0.80361	0.0012622	0.378647	0.0861611	0.0412577	0.849533	-0.383705	0.215012
2309	FOXO3	forkhead box O3	-1.57565	2.94462e-06	-1.10336	0.000146794	-0.855896	0.000852329	-0.383603	0.17563
389677	RBM12B	RNA binding motif protein 12B	0.27214	0.288423	0.275662	0.339247	-0.386942	0.175175	-0.383421	0.320386
55313	CPPED1	calcineurin like phosphoesterase domain containing 1	0.0013795	0.993356	-0.388872	0.0162038	0.00693269	0.965093	-0.383319	0.0581485
26960	NBEA	neurobeachin	-0.719643	0.0630087	-0.0893237	0.866211	-1.01335	0.0292467	-0.383035	0.580619
3339	HSPG2	heparan sulfate proteoglycan 2	-0.164126	0.82811	0.605534	0.419855	-1.15257	0.115706	-0.382914	0.774466
4603	MYBL1	MYB proto-oncogene like 1	2.7692	3.7832e-07	1.78458	1.26265e-05	0.602198	0.0466641	-0.382422	0.161821
23492	CBX7	chromobox 7	-1.39237	1.66332e-06	-0.488629	0.0159655	-1.28567	2.09792e-05	-0.381931	0.128841
22929	SEPHS1	selenophosphate synthetase 1	0.670971	4.31212e-05	0.281214	0.0236715	0.00815852	0.946979	-0.381599	0.0206617
81624	DIAPH3	diaphanous related formin 3	2.13653	6.57938e-08	1.68738	9.67585e-07	0.0675952	0.685807	-0.38155	0.0824414
100505672	NA	NA	1.44737	0.0167903	0.509666	0.360238	0.556263	0.386137	-0.381441	0.616545
342371	ATXN1L	ataxin 1 like	0.169759	0.547497	0.488203	0.118245	-0.699879	0.0310017	-0.381435	0.377863
221443	OARD1	O-acyl-ADP-ribose deacylase 1	-0.0636899	0.711451	0.170283	0.370243	-0.615338	0.00556043	-0.381364	0.118895
9355	LHX2	LIM homeobox 2	3.06312	9.13605e-05	1.31674	0.00947846	1.36514	0.0425333	-0.381238	0.431637
4326	MMP17	matrix metallopeptidase 17	-0.15106	0.515063	-0.586025	0.0287874	0.0539291	0.83296	-0.381036	0.278222
9693	RAPGEF2	Rap guanine nucleotide exchange factor 2	0.785541	0.0762484	1.4419	0.00990358	-1.03701	0.0469039	-0.380655	0.597646
10298	PAK4	p21 (RAC1) activated kinase 4	0.327478	0.0134138	0.139657	0.288383	-0.192302	0.139217	-0.380124	0.0380262
80311	KLHL15	kelch like family member 15	0.737669	0.00295842	0.238877	0.286267	0.118761	0.612077	-0.380032	0.195423
55749	CCAR1	cell division cycle and apoptosis regulator 1	-0.304358	0.288761	-0.670205	0.0407528	-0.0140869	0.965705	-0.379934	0.405915
51684	SUFU	SUFU negative regulator of hedgehog signaling	-0.337921	0.114603	-0.0771374	0.766247	-0.640551	0.0143935	-0.379767	0.244812
7259	TSPYL1	TSPY like 1	0.167326	0.100626	-0.158384	0.146171	-0.0540064	0.61025	-0.379717	0.0174185
153769	SH3RF2	SH3 domain containing ring finger 2	1.39009	0.00382523	1.26873	0.0140902	-0.258138	0.628653	-0.379503	0.457437
7675	ZNF121	zinc finger protein 121	0.908616	0.0375697	0.441889	0.324254	0.0872847	0.866947	-0.379443	0.526
100507266	STX18-AS1	STX18 antisense RNA 1 (head to head)	0.299614	0.458622	-0.215742	0.629655	0.13609	0.766493	-0.379266	0.546601
23639	LRRC6	leucine rich repeat containing 6	-0.270604	0.58534	-0.918407	0.0840306	0.268594	0.586106	-0.379209	0.665062
10236	HNRNPR	heterogeneous nuclear ribonucleoprotein R	0.972488	8.87874e-07	0.430368	0.00107658	0.162979	0.105164	-0.379141	0.0153241
57630	SH3RF1	SH3 domain containing ring finger 1	2.80816	3.63749e-08	2.54277	2.10064e-07	-0.113618	0.602028	-0.379012	0.121645
641367	LOC641367	cyclin Y like 1 pseudogene	1.853	0.0536503	1.28713	0.190659	0.186994	0.879063	-0.378876	0.778969
57332	CBX8	chromobox 8	0.622424	0.0155664	-0.312165	0.194279	0.555902	0.0393375	-0.378687	0.247462
100505686	NA	NA	-1.27022	0.0140727	0.470723	0.420103	-2.11944	0.0022195	-0.378496	0.66668
4335	MNT	MAX network transcriptional repressor	-0.852838	0.00441704	-0.962934	0.0044352	-0.268139	0.305615	-0.378235	0.378114
440934	LOC440934	uncharacterized LOC440934	-0.624954	0.278932	-1.59358	0.0161011	0.59042	0.267416	-0.3782	0.74348
8436	CAVIN2	caveolae associated protein 2	2.57235	1.3076e-08	2.14313	1.26912e-07	0.0510478	0.7513	-0.378176	0.0921005
400500	BCAR4	breast cancer anti-estrogen resistance 4	3.09626	0.000954413	2.83553	0.00341137	-0.117006	0.910927	-0.377732	0.690383
4841	NONO	non-POU domain containing octamer binding	0.00227743	0.987456	0.184962	0.149753	-0.560411	0.000927744	-0.377726	0.0410915
100130987	LOC100130987	uncharacterized LOC100130987	-0.899421	0.0601992	-0.920434	0.0987525	-0.356645	0.447297	-0.377658	0.684172
30845	EHD3	EH domain containing 3	1.45293	0.0240385	1.17981	0.0854752	-0.104255	0.898603	-0.377377	0.642995
55612	FERMT1	fermitin family member 1	0.931507	0.00350002	0.221938	0.444149	0.332369	0.253461	-0.3772	0.348343
6667	SP1	Sp1 transcription factor	-0.142501	0.725646	0.322573	0.451206	-0.842155	0.0512969	-0.377081	0.563157
55810	FOXJ2	forkhead box J2	0.318671	0.135792	0.36058	0.13172	-0.418972	0.0810388	-0.377064	0.230904
5338	PLD2	phospholipase D2	-1.54798	5.61074e-07	-0.582963	0.00308199	-1.34205	1.07082e-05	-0.377028	0.0982248
11107	PRDM5	PR/SET domain 5	-0.0328055	0.930935	0.787809	0.0810281	-1.19717	0.0137876	-0.376557	0.482795
290	ANPEP	alanyl aminopeptidase, membrane	-1.20266	0.000101061	-1.49307	3.70718e-05	-0.0858429	0.711523	-0.376252	0.230006
1606	DGKA	diacylglycerol kinase alpha	-1.19754	7.33284e-05	-0.802158	0.00308696	-0.771511	0.00345776	-0.376126	0.238112
9783	RIMS3	regulating synaptic membrane exocytosis 3	0.743536	0.0642077	-0.44854	0.23617	0.816019	0.0615082	-0.376057	0.500207
55759	WDR12	WD repeat domain 12	0.354728	0.00367532	-0.0982414	0.384543	0.0772396	0.487456	-0.37573	0.0201181
59084	ENPP5	ectonucleotide pyrophosphatase/phosphodiesterase 5 (putative)	-0.68578	0.0339068	0.11944	0.778898	-1.18067	0.00638398	-0.375447	0.485343
144165	PRICKLE1	prickle planar cell polarity protein 1	0.755678	0.000212877	1.27882	1.30958e-05	-0.898458	0.000376074	-0.375319	0.0777095
51295	ECSIT	ECSIT signalling integrator	-0.20233	0.523852	-0.698118	0.0485622	0.120511	0.717989	-0.375277	0.458441
134353	LSM11	LSM11, U7 small nuclear RNA associated	1.0834	0.00366624	0.687342	0.054826	0.0210193	0.959227	-0.375036	0.388403
57695	USP37	ubiquitin specific peptidase 37	1.10089	0.00124474	0.647301	0.0375623	0.0785725	0.805035	-0.375018	0.344367
56672	AKIP1	A-kinase interacting protein 1	0.555641	0.00583384	0.116537	0.546453	0.0641314	0.744095	-0.374973	0.139932
7139	TNNT2	troponin T2, cardiac type	4.00361	1.5896e-07	4.53736	2.69205e-07	-0.908611	0.0291128	-0.374858	0.417865
4012	LNPEP	leucyl and cystinyl aminopeptidase	-0.61207	0.30577	0.425234	0.569834	-1.41206	0.0513728	-0.374758	0.747544
10733	PLK4	polo like kinase 4	2.22004	5.22661e-07	1.43165	2.85521e-05	0.413645	0.080609	-0.37474	0.162829
83638	C11orf68	chromosome 11 open reading frame 68	-0.694026	0.00325923	-0.947582	0.000886551	-0.121066	0.55602	-0.374622	0.234612
26523	AGO1	argonaute 1, RISC catalytic component	0.367433	0.274961	0.773495	0.0518299	-0.780586	0.0484072	-0.374524	0.488309
59339	PLEKHA2	pleckstrin homology domain containing A2	-0.416785	0.024785	-0.779248	0.00113327	-0.0118723	0.952124	-0.374335	0.154589
23526	ARHGAP45	Rho GTPase activating protein 45	-0.931001	4.55659e-05	-0.92663	0.000111384	-0.378662	0.0251841	-0.374291	0.0999024
85463	ZC3H12C	zinc finger CCCH-type containing 12C	-0.718243	0.00924866	-0.00933262	0.977363	-1.08319	0.00182916	-0.374282	0.342186
7994	KAT6A	lysine acetyltransferase 6A	0.0487062	0.916283	0.358872	0.43379	-0.684377	0.125523	-0.374211	0.594183
7274	TTPA	alpha tocopherol transfer protein	1.56532	0.00134229	1.49141	0.00463394	-0.300239	0.560247	-0.374153	0.431637
3872	KRT17	keratin 17	0.997158	0.00253695	0.24397	0.416643	0.379046	0.174484	-0.374141	0.409686
163702	IFNLR1	interferon lambda receptor 1	0.272019	0.28604	0.652633	0.0454097	-0.75472	0.0263932	-0.374105	0.319955
58480	RHOU	ras homolog family member U	-0.170099	0.625143	-0.503383	0.179993	-0.040787	0.916899	-0.374072	0.503713
100506634	NA	NA	-1.35946	8.03607e-05	-0.685686	0.0288207	-1.04756	0.0013567	-0.373787	0.383094
10783	NEK6	NIMA related kinase 6	0.388573	0.00549181	-0.233135	0.0822248	0.247951	0.0657101	-0.373757	0.0402013
10082	GPC6	glypican 6	0.308042	0.149591	0.666412	0.0169896	-0.732053	0.0120007	-0.373683	0.226931
83940	TATDN1	TatD DNase domain containing 1	-0.403266	0.00640331	-0.414869	0.0101957	-0.361943	0.0182792	-0.373546	0.0605722
204851	HIPK1	homeodomain interacting protein kinase 1	0.38885	0.214308	0.762898	0.0383844	-0.747312	0.0398362	-0.373263	0.45196
7746	ZSCAN9	zinc finger and SCAN domain containing 9	-0.225534	0.248866	-0.193421	0.396444	-0.405277	0.0712922	-0.373164	0.214029
9662	CEP135	centrosomal protein 135	0.371492	0.0288743	0.655191	0.00306022	-0.656669	0.00389941	-0.372971	0.108034
26330	GAPDHS	glyceraldehyde-3-phosphate dehydrogenase, spermatogenic	-1.04587	0.127589	-0.55278	0.513263	-0.866026	0.23196	-0.372933	0.801879
6091	ROBO1	roundabout guidance receptor 1	-0.255143	0.45059	-0.188748	0.627925	-0.439102	0.221915	-0.372708	0.503982
723972	ANP32AP1	acidic nuclear phosphoprotein 32 family member A pseudogene 1	-1.59443	0.00901094	-0.993413	0.147581	-0.973728	0.081015	-0.372707	0.764737
4771	NF2	neurofibromin 2	1.0715	1.81683e-06	0.802945	4.07894e-05	-0.104051	0.395498	-0.372603	0.0346838
55366	LGR4	leucine rich repeat containing G protein-coupled receptor 4	-0.957761	0.00114491	-0.328812	0.215993	-1.00129	0.00198532	-0.372346	0.321368
284021	MILR1	mast cell immunoglobulin like receptor 1	-0.856672	0.100135	-1.31852	0.0298443	0.0896043	0.866239	-0.372239	0.718682
5925	RB1	RB transcriptional corepressor 1	0.256813	0.268519	0.283635	0.2634	-0.398822	0.112357	-0.372001	0.293656
9372	ZFYVE9	zinc finger FYVE-type containing 9	0.216734	0.516941	0.155479	0.682141	-0.31065	0.37882	-0.371905	0.482211
55706	NDC1	NDC1 transmembrane nucleoporin	1.33123	1.86128e-07	0.746571	3.98506e-05	0.213114	0.0722553	-0.371547	0.0258261
285346	ZNF852	zinc finger protein 852	-0.303081	0.388161	-0.0886889	0.851673	-0.585927	0.146221	-0.371535	0.53883
55601	DDX60	DExD/H-box helicase 60	-0.846754	0.00116385	-0.939631	0.00116839	-0.278631	0.196706	-0.371508	0.250126
686	BTD	biotinidase	-0.385221	0.051038	-0.134952	0.55354	-0.621641	0.0106645	-0.371372	0.210422
1105	CHD1	chromodomain helicase DNA binding protein 1	0.138603	0.537654	0.422019	0.09188	-0.654655	0.0148906	-0.371239	0.265858
26750	RPS6KC1	ribosomal protein S6 kinase C1	-0.0829727	0.692028	-0.201553	0.359667	-0.252572	0.233249	-0.371152	0.220468
100506494	NA	NA	-0.104519	0.908127	1.5538	0.180787	-2.02941	0.0791983	-0.371088	0.817377
100506379	NA	NA	-0.768472	0.259716	-0.117026	0.902227	-1.02246	0.180508	-0.371013	0.7959
340156	MYLK4	myosin light chain kinase family member 4	-1.50596	0.000692777	-0.505459	0.266803	-1.3715	0.0033417	-0.371	0.599301
146540	ZNF785	zinc finger protein 785	-0.623568	0.0343373	-0.5739	0.0853083	-0.420594	0.157445	-0.370925	0.43535
84450	ZNF512	zinc finger protein 512	-0.773489	0.000665851	-0.74412	0.00205977	-0.400214	0.0400534	-0.370846	0.177554
10057	ABCC5	ATP binding cassette subfamily C member 5	-0.422916	0.0486148	-0.221415	0.335695	-0.572296	0.0193303	-0.370795	0.242049
7957	EPM2A	EPM2A, laforin glucan phosphatase	0.408009	0.0868267	0.367077	0.172991	-0.329838	0.227573	-0.37077	0.264222
11016	ATF7	activating transcription factor 7	-0.721863	0.0371114	-0.0550822	0.897115	-1.03744	0.0112023	-0.37066	0.505335
9975	NR1D2	nuclear receptor subfamily 1 group D member 2	-0.280167	0.118224	0.66575	0.00714409	-1.31647	0.000109433	-0.370556	0.16964
32	ACACB	acetyl-CoA carboxylase beta	1.02903	0.00343052	1.24903	0.00366312	-0.590392	0.132735	-0.370393	0.340541
55196	KIAA1551	KIAA1551	0.168908	0.510844	0.177322	0.542872	-0.378627	0.179699	-0.370213	0.334222
53405	CLIC5	chloride intracellular channel 5	5.00182	6.01154e-07	5.44403	2.53459e-06	-0.812398	0.26076	-0.370196	0.212596
129531	MITD1	microtubule interacting and trafficking domain containing 1	0.206863	0.356684	0.00226644	0.993354	-0.165599	0.501166	-0.370195	0.264856
1801	DPH1	diphthamide biosynthesis 1	-0.664957	0.000816463	-0.533381	0.00780934	-0.50157	0.00902764	-0.369993	0.127788
673	BRAF	B-Raf proto-oncogene, serine/threonine kinase	-0.463532	0.137528	0.222752	0.573047	-1.0562	0.0113223	-0.369912	0.482193
9682	KDM4A	lysine demethylase 4A	-0.0757841	0.784374	0.0938221	0.759731	-0.539505	0.0623156	-0.369899	0.3616
9569	GTF2IRD1	GTF2I repeat domain containing 1	-0.838513	5.1455e-05	-0.474757	0.00649511	-0.73353	0.000443896	-0.369773	0.0783016
90019	SYT8	synaptotagmin 8	-0.251796	0.340208	-0.85188	0.008392	0.230567	0.397467	-0.369517	0.377831
29066	ZC3H7A	zinc finger CCCH-type containing 7A	-0.481401	0.00218411	-0.0872315	0.554718	-0.763573	0.000271306	-0.369403	0.063031
4998	ORC1	origin recognition complex subunit 1	2.27298	4.58216e-07	0.777657	0.00130779	1.1261	0.000567892	-0.369225	0.131146
10818	FRS2	fibroblast growth factor receptor substrate 2	0.0617655	0.822731	0.658088	0.0332531	-0.96542	0.00499746	-0.369098	0.352143
100505988	NA	NA	-1.36991	0.00396345	-0.696148	0.17407	-1.04283	0.0251092	-0.369072	0.660074
404281	YY2	YY2 transcription factor	0.812027	0.0258592	0.948053	0.0300958	-0.505053	0.243031	-0.369027	0.432786
8880	FUBP1	far upstream element binding protein 1	0.970976	0.000409438	0.815023	0.00244881	-0.212938	0.317414	-0.368891	0.235796
10326	SIRPB1	signal regulatory protein beta 1	0.280894	0.673697	0.0206352	0.98009	-0.108537	0.887967	-0.368796	0.748548
2054	STX2	syntaxin 2	-0.00273085	0.990377	0.0418219	0.86379	-0.413288	0.0604113	-0.368735	0.209242
8086	AAAS	aladin WD repeat nucleoporin	0.255729	0.022351	0.126729	0.267162	-0.239689	0.0437304	-0.368689	0.022649
54507	ADAMTSL4	ADAMTS like 4	1.11388	2.97365e-05	1.07793	7.61452e-05	-0.332636	0.0611912	-0.36859	0.155243
1745	DLX1	distal-less homeobox 1	1.6732	0.00944989	0.0894215	0.880564	1.21519	0.067655	-0.368584	0.637088
2145	EZH1	enhancer of zeste 1 polycomb repressive complex 2 subunit	-1.47567	8.06415e-06	-0.615056	0.0119078	-1.229	0.000134143	-0.36839	0.229412
22954	TRIM32	tripartite motif containing 32	0.260698	0.202266	0.148492	0.517561	-0.256035	0.248468	-0.36824	0.22453
5279	PIGC	phosphatidylinositol glycan anchor biosynthesis class C	-0.440098	0.0025129	-0.670164	0.000293507	-0.137958	0.275241	-0.368025	0.051514
55512	SMPD3	sphingomyelin phosphodiesterase 3	-0.563878	0.0908924	-0.864524	0.0286121	-0.0673415	0.850431	-0.367988	0.523979
9537	TP53I11	tumor protein p53 inducible protein 11	3.28835	1.03737e-08	2.80258	8.03255e-08	0.117936	0.58336	-0.367831	0.131192
55347	ABHD10	abhydrolase domain containing 10	1.49783	2.35794e-06	0.84469	0.000387507	0.285609	0.125523	-0.367531	0.10652
6018	RLF	rearranged L-myc fusion	0.260652	0.341574	0.385813	0.211316	-0.492587	0.11138	-0.367426	0.386125
54535	CCHCR1	coiled-coil alpha-helical rod protein 1	0.127952	0.696321	0.259607	0.488922	-0.498947	0.177181	-0.367293	0.446866
9831	ZNF623	zinc finger protein 623	-0.24338	0.509744	0.162551	0.713242	-0.772856	0.0645043	-0.366925	0.551394
9203	ZMYM3	zinc finger MYM-type containing 3	-0.583147	0.00890808	-0.182119	0.416737	-0.767943	0.00361492	-0.366915	0.231798
5616	PRKY	protein kinase Y-linked (pseudogene)	0.378226	0.73395	-0.881403	0.407004	0.892849	0.407874	-0.36678	0.861028
55345	ZGRF1	zinc finger GRF-type containing 1	1.58217	0.000637785	1.11136	0.00942548	0.104392	0.81216	-0.366421	0.447493
134147	CMBL	carboxymethylenebutenolidase homolog	-0.166959	0.205293	-0.275531	0.065862	-0.257468	0.0744151	-0.366041	0.0659575
115992	RNF166	ring finger protein 166	0.389983	0.139351	0.0771907	0.803523	-0.0532262	0.863398	-0.366019	0.350474
100505932	NA	NA	-0.118521	0.903529	0.349564	0.756322	-0.834076	0.411062	-0.36599	0.835439
100505476	NA	NA	-0.170379	0.78855	-0.193728	0.792651	-0.34264	0.605047	-0.365988	0.743372
55204	GOLPH3L	golgi phosphoprotein 3 like	-0.522796	0.000249553	-0.173569	0.139018	-0.715163	9.38319e-05	-0.365935	0.027258
55152	DALRD3	DALR anticodon binding domain containing 3	-0.71468	0.000242558	-0.757667	0.000396972	-0.322919	0.0394912	-0.365906	0.0985438
10230	NBR2	neighbor of BRCA1 lncRNA 2	-1.2597	0.000748664	-0.473457	0.198483	-1.15204	0.0033873	-0.365801	0.504265
4361	MRE11	MRE11 homolog, double strand break repair nuclease	0.388816	0.0313201	0.344222	0.0760789	-0.321119	0.0910265	-0.365713	0.146469
400322	HERC2P2	hect domain and RLD 2 pseudogene 2	-1.20549	0.000194968	-0.462464	0.0997499	-1.10873	0.00103842	-0.365705	0.350345
3860	KRT13	keratin 13	0.627066	0.0122167	-0.196062	0.428212	0.457542	0.0605984	-0.365585	0.302257
55856	ACOT13	acyl-CoA thioesterase 13	-0.155145	0.605391	-0.586207	0.0729654	0.0656278	0.839872	-0.365434	0.434752
3691	ITGB4	integrin subunit beta 4	-2.5105	5.99988e-07	-1.52626	5.16471e-05	-1.34946	0.000323642	-0.365213	0.279071
692196	SNORD76	small nucleolar RNA, C/D box 76	0.435156	0.3722	-0.100186	0.864516	0.170149	0.762108	-0.365193	0.643127
100507486	NA	NA	-0.226971	0.686539	-0.315306	0.616831	-0.276707	0.640712	-0.365043	0.713547
127396	ZNF684	zinc finger protein 684	1.98222	0.00358305	0.571313	0.261806	1.04622	0.119025	-0.364692	0.590403
8420	SNHG3	small nucleolar RNA host gene 3	-0.152243	0.438739	-0.504498	0.0267819	-0.0124314	0.955918	-0.364687	0.217324
100507034	PITRM1-AS1	PITRM1 antisense RNA 1	-1.43345	0.00620095	-0.541859	0.365825	-1.25625	0.0214261	-0.364659	0.71356
100506517	NA	NA	-0.97378	0.0426551	-0.493255	0.386434	-0.845167	0.0945429	-0.364643	0.694155
200035	NUDT17	nudix hydrolase 17	-1.52748	0.00467171	-0.47597	0.443736	-1.41595	0.0142806	-0.36444	0.72095
26802	SNORD47	small nucleolar RNA, C/D box 47	0.768722	0.00402413	-0.20839	0.362522	0.612915	0.0246239	-0.364197	0.232445
649446	DLGAP1-AS1	DLGAP1 antisense RNA 1	-0.212827	0.444548	0.0321167	0.932784	-0.608754	0.0666345	-0.36381	0.413683
57456	KIAA1143	KIAA1143	-0.610979	0.000964207	-0.411559	0.0220452	-0.56297	0.00361864	-0.36355	0.108903
286410	ATP11C	ATPase phospholipid transporting 11C	-0.203236	0.438896	-0.0741736	0.813503	-0.49248	0.0853845	-0.363418	0.37828
[truncated: 12,505 more rows]
