# Supplementary material for: Inhibition of the YAP-MMB interaction and targeting NEK2 as potential therapeutic strategies for YAP-driven cancers
Source: Oncogene. 2024 Jan 5;43(8):578–93. doi: 10.1038/s41388-023-02926-w (PMC10873197; doi:10.1038/s41388-023-02926-w)
Supplement: Supplementary file 3 — Supplemental Table 4 [file 41388_2023_2926_MOESM3_ESM.xlsx]

## Sheet: Figure 6A
Gene	logFC MYCOMP vs ctrl	adj.P.Val
ANLN	-0.0579706	0.74987
ANP32E	0.517851	0.0288631
ARF6	-0.389601	0.00591064
ARHGAP11A	0.129562	0.50013
ARHGAP11B	0.0367722	0.967745
ARHGAP19	0.153826	0.505488
ARHGEF39	-0.732895	0.00464451
ARL6IP1	-1.33333	1.39e-07
ASF1B	-1.06052	2.55e-05
ASPM	0.35821	0.344563
ASXL1	-0.287078	0.0614427
ATAD2	-0.0472684	0.852967
ATAD5	-0.059069	0.962255
ATF7IP	0.811178	0.00322196
AURKA	0.0702658	0.751927
AURKB	-1.03723	2.55e-05
BIRC5	-0.698111	0.00121169
BORA	0.100055	0.712427
BRD8	-0.325764	0.0350486
BUB1	0.0438609	0.813453
BUB1B	-0.191716	0.281846
BUB3	0.0285305	0.869718
C2orf69	0.630619	0.0449166
C5orf34	-0.0181544	0.959944
CACYBP	0.426725	0.0116377
CAND1	0.298864	0.0516667
CBX3	0.1563	0.416229
CBX5	-0.1695	0.306109
CCDC34	0.960763	0.0143371
CCNA2	-0.447341	0.0215834
CCNB1	-0.419351	0.011569
CCNB2	-0.421033	0.012168
CCNF	-0.937253	6.77e-06
CDC20	-0.455411	0.00929029
CDC25A	0.198595	0.213357
CDC25B	-1.19773	4.75e-07
CDC25C	-1.76922	0.00010683
CDCA2	-0.018807	0.929159
CDCA3	-0.280443	0.212963
CDCA5	-0.951788	1.53e-05
CDCA8	-0.801858	0.00018691
CDK1	-0.134668	0.500416
CDKN2C	0.0839528	0.638563
CDKN2D	-0.649359	0.0137862
CDKN3	0.0246704	0.920885
CENPA	-0.815184	0.00562108
CENPE	0.789981	0.181488
CENPF	0.266709	0.690224
CENPL	0.0776082	0.736017
CENPN	-0.355622	0.0339248
CENPO	0.0878418	0.677755
CENPW	-0.533521	0.0497315
CEP192	-0.225396	0.265641
CEP295	0.298724	0.315727
CEP55	0.553043	0.0116376
CEP70	-0.3257	0.318964
CHEK2	-0.520722	0.0087135
CIP2A	1.01145	0.0023266
CIT	-0.402766	0.111125
CKAP2	0.204307	0.366883
CKAP2L	0.591079	0.18374
CKAP5	0.111825	0.441055
CKS1B	-0.464764	0.0182443
CKS2	0.298411	0.0974434
CMC2	0.48344	0.011569
CMSS1	-0.257103	0.176893
CNOT1	0.138338	0.384537
DARS2	0.360581	0.02984
DBF4	1.20903	7.63e-05
DBF4B	-0.658222	0.00221656
DCAF16	-0.478673	0.00371012
DCLRE1C	0.122818	0.732131
DCP2	0.685914	0.00111028
DEPDC1	0.474633	0.0691658
DEPDC1B	-0.312973	0.0833685
DLGAP5	0.0299516	0.893021
DNAJB4	0.86346	0.00107633
DR1	0.627081	0.0006414
DTL	-0.605634	0.00088276
DYNLL1	0.473844	0.00424553
DZIP3	0.598371	0.106208
E2F8	-0.573041	0.103838
ECT2	0.042493	0.858497
EIF2AK3	0.276815	0.180504
EIF3B	-0.409506	0.00359341
EIF4E	0.695182	0.00099736
ELP4	-0.0045866	0.984415
ESCO2	0.230084	0.361468
ESPL1	-0.893021	7.02e-05
EXTL2	0.427592	0.0456093
EZH2	0.397279	0.069177
FAM102B	-0.847152	0.0100327
FAM110A	-0.784547	0.00062398
FAM72D	-1.90564	0.0013573
FAM83D	0.0137192	0.935996
FARSB	0.0723291	0.677361
FBXO5	-0.344421	0.0934581
FNBP4	0.11065	0.489424
FZR1	-0.49899	0.0023911
G2E3	0.802325	0.00581716
GAR1	0.162178	0.300991
GAS2L3	1.10702	0.0001097
GPSM2	0.0380857	0.851023
GRK6	-0.633581	0.012398
GTPBP2	0.0234829	0.926445
GTSE1	-0.507085	0.00309566
H2AFV	-0.312967	0.0345632
H2AFX	-0.557399	0.0023911
H2AFZ	-0.0136619	0.942842
HASPIN	-0.502199	0.0486
HIST1H2AG	1.0472	0.105054
HIST1H2BC	1.78082	0.0655273
HIST1H2BD	2.20251	0.00013619
HIST1H3D	0.771365	0.11658
HIST1H4C	0.236963	0.778102
HJURP	-0.723041	0.00124672
HMGB2	-0.508858	0.0373419
HMMR	0.791835	0.106005
HNRNPA0	0.0509864	0.730338
HNRNPA1	-0.0002575	0.998752
HNRNPA2B1	0.281183	0.0957198
HP1BP3	-1.83899	2.46e-08
HYLS1	-0.0460815	0.864506
IFT80	-0.0503239	0.869556
ILF3	-0.366928	0.00750968
IMMP1L	-0.65209	0.0229643
INCENP	-0.598551	0.00033002
INTS7	0.121058	0.473173
IPO11	0.498046	0.0051312
IQGAP3	-1.09996	6.31e-05
JPT1	0.988554	7.91e-06
KCTD9	0.292869	0.0575734
KIAA0586	0.45591	0.20242
KIF11	0.102308	0.623939
KIF14	0.889039	0.106005
KIF15	0.563484	0.0961668
KIF18A	0.784218	0.109506
KIF18B	-0.88417	0.00030503
KIF20A	-0.830042	6.92e-05
KIF20B	0.782213	0.13374
KIF23	0.0983027	0.563914
KIF24	-0.642955	0.0085365
KIF2C	-0.930045	9.35e-05
KIF4A	-0.881247	6.88e-05
KMT5A	0.0926802	0.62458
KNSTRN	-0.34871	0.0247287
KPNA2	-0.354347	0.0104467
KPNB1	0.226959	0.127394
LARP7	1.33174	0.0140318
LBR	-0.360496	0.0465327
LDLR	0.0221656	0.907818
LIAS	-0.185672	0.417399
LIN9	0.131798	0.61831
LMNB1	-0.70741	0.00053369
LSM3	-0.368201	0.0330622
LSM5	-0.321609	0.0846737
MAD2L1	-0.419797	0.031209
METTL4	0.348672	0.100618
MIS18BP1	0.585829	0.220514
MKI67	-0.504577	0.0105969
MTF2	0.517563	0.00593374
MTFR2	-0.242516	0.355312
MXD3	-1.54935	9.57e-06
MZT1	0.472177	0.0265888
NAV2	-2.23865	9.73e-08
NCAPD2	-0.728285	0.00029834
NCAPG	-0.225784	0.329915
NCAPH	-0.750093	0.00035721
NDC1	-0.0417542	0.819133
NDC80	-0.813367	0.00367353
NDE1	-0.475277	0.0146633
NEDD9	-1.68946	0.0167134
NEK2	-0.352329	0.0776345
NFE2L2	0.214086	0.31957
NFIA	0.0946955	0.784524
NOP16	0.636185	0.00173473
NUCKS1	-0.0496778	0.775949
NUDCD2	0.0446331	0.808192
NUF2	0.138942	0.623184
NUMB	-0.466883	0.00463265
NUP205	-0.113321	0.390239
NUP35	0.312991	0.152244
NUP98	-0.103636	0.461924
NUSAP1	-0.383346	0.0220415
ODF2	-0.535491	0.00207099
OIP5	-0.967529	0.00905166
PARPBP	0.166975	0.460507
PCNT	-0.579884	0.00608852
PDS5B	0.390946	0.0521959
PGAP2	-0.94909	2.38e-05
PGP	0.322107	0.0788657
PHF19	-0.48472	0.095332
PIF1	-0.997836	0.00136588
PIM1	-1.88267	5.17e-06
PIMREG	-0.440794	0.0396379
PLK1	-0.767977	0.00196801
PLK4	-0.0191758	0.944527
POC5	0.0905572	0.704001
POLE	-0.615137	0.00036162
PPP2R5C	-0.255864	0.14562
PRC1	-0.102615	0.556573
PRR11	-0.164749	0.34841
PSRC1	-0.691249	0.00260317
PTGES3	0.0263968	0.86067
PTP4A1	0.294023	0.0600002
PTTG1	-0.0992436	0.547587
RACGAP1	-0.328639	0.0465327
RAD21	-1.52855	1.79e-07
RAD54L	-0.923322	6.5e-05
RANGAP1	-0.660742	0.00071358
REEP4	-0.699049	0.00022546
REXO5	-1.05149	0.00027245
RFWD3	-0.405388	0.00608038
RNF26	-0.482832	0.0230891
RNFT2	-0.628177	0.287087
RRM2	-0.458364	0.00857066
RSBN1	-0.0732278	0.805078
SCLT1	-0.0437935	0.87568
SF3B3	-0.0562177	0.740621
SFPQ	0.190953	0.262353
SGO1	-0.241594	0.409007
SGO2	-0.102325	0.917814
SKA1	-0.76336	0.00458001
SKA2	-0.0209698	0.907126
SLC25A40	0.048368	0.834291
SLC7A11	-0.160931	0.86576
SMAD3	-0.183163	0.658941
SMC3	0.290525	0.623207
SMC4	0.45667	0.374084
SMCHD1	0.608637	0.0103768
SMIM14	0.204057	0.346878
SPAG5	-0.194867	0.220259
SPC25	-0.411819	0.0632942
SS18	0.848614	0.00024805
STIL	-0.329833	0.0880519
STK17B	0.498682	0.0313886
SUN2	-0.0232061	0.898969
TACC3	-0.277093	0.14379
TAF15	-1.71952	5.65e-08
TAF5	0.128102	0.626213
TCERG1	0.667995	0.00463483
TGIF1	0.648603	0.00018914
TICRR	-0.656617	0.00061879
TMX2	0.416061	0.0124341
TOMM40	0.23507	0.111502
TOP2A	0.0435188	0.839471
TOR1AIP1	0.180435	0.296409
TPX2	-0.504828	0.0025017
TROAP	-0.620835	0.00220754
TTF2	-0.0569741	0.791251
TTK	0.284665	0.286675
TUBA1C	-0.0997804	0.489624
TXNRD1	-0.535101	0.00348628
UBE2C	-0.363576	0.0326403
UBE2S	0.0407387	0.872825
UBE2T	-0.361195	0.0720802
USP1	0.121025	0.588368
USP13	-0.44014	0.0321517
WEE1	-0.219619	0.219451
ZFAND3	0.172117	0.247024
ZGRF1	-0.12935	0.8027
ZNF165	0.910848	0.0178495
