# Supplementary material for: Inhibition of the YAP-MMB interaction and targeting NEK2 as potential therapeutic strategies for YAP-driven cancers
Source: Oncogene. 2024 Jan 5;43(8):578–93. doi: 10.1038/s41388-023-02926-w (PMC10873197; doi:10.1038/s41388-023-02926-w)
Supplement: Supplementary file 4 — Supplemental Table 5 [file 41388_2023_2926_MOESM4_ESM.xlsx]

## Sheet: Figure 6B
Gene	logFC YAPsi vs ctrl	adj.P.Val
ANLN	-1.37845	4.17e-06
ANP32E	-0.475727	0.049453
ARF6	-0.0196771	0.897755
ARHGAP11A	-1.09596	9.98e-05
ARHGAP11B	-0.283229	0.76216
ARHGAP19	-0.640959	0.0130417
ARHGEF39	-0.0831749	0.740345
ARL6IP1	-0.0336182	0.830397
ASF1B	-0.387712	0.0341698
ASPM	-0.204223	0.633005
ASXL1	-0.235445	0.126026
ATAD2	-1.65811	2.52e-05
ATAD5	-0.07324	0.956588
ATF7IP	-0.922178	0.00402378
AURKA	-0.0604679	0.794911
AURKB	-0.578091	0.00329792
BIRC5	0.153353	0.415429
BORA	-0.647529	0.024327
BRD8	-0.40157	0.0133224
BUB1	-0.471638	0.0111508
BUB1B	-0.710095	0.001132
BUB3	-0.37156	0.022409
C2orf69	-0.587545	0.0978511
C5orf34	-0.680995	0.0626711
CACYBP	-0.123013	0.463731
CAND1	-0.452235	0.00677837
CBX3	-0.451645	0.0239636
CBX5	-0.385223	0.0254951
CCDC34	-0.126543	0.788096
CCNA2	-1.20112	2.22e-05
CCNB1	-0.40617	0.0149026
CCNB2	-0.406332	0.0162134
CCNF	-0.338583	0.0208063
CDC20	-0.259749	0.11834
CDC25A	-0.204079	0.211528
CDC25B	-0.364166	0.0143241
CDC25C	-0.625487	0.0447401
CDCA2	-0.743371	0.00138503
CDCA3	-0.38434	0.0974252
CDCA5	-0.513107	0.00297196
CDCA8	-0.651835	0.00119101
CDK1	-0.208628	0.29531
CDKN2C	-0.343097	0.0558876
CDKN2D	-0.410026	0.101067
CDKN3	-0.0828702	0.735685
CENPA	-0.876469	0.00427047
CENPE	0.785043	0.196264
CENPF	-0.604877	0.398505
CENPL	-0.399797	0.0786381
CENPN	-0.674585	0.00078836
CENPO	0.295908	0.140353
CENPW	0.286595	0.26616
CEP192	-0.454661	0.0350229
CEP295	-0.560241	0.0905961
CEP55	-0.49906	0.033112
CEP70	-0.48322	0.155128
CHEK2	-0.395977	0.0394331
CIP2A	-0.373311	0.278541
CIT	-0.207866	0.422667
CKAP2	-0.855789	0.00217348
CKAP2L	-1.04172	0.0610104
CKAP5	-0.360637	0.0170669
CKS1B	-0.571482	0.00617727
CKS2	0.384816	0.0384763
CMC2	0.0325519	0.880438
CMSS1	-0.433129	0.0307797
CNOT1	-0.165813	0.300109
DARS2	0.083666	0.634106
DBF4	-0.420534	0.119695
DBF4B	-0.38972	0.0457049
DCAF16	-0.489678	0.00374723
DCLRE1C	-0.828354	0.0346169
DCP2	-0.500338	0.015628
DEPDC1	-1.04228	0.00240451
DEPDC1B	-0.682914	0.00156405
DLGAP5	-1.11853	0.00011381
DNAJB4	-0.726844	0.00753267
DR1	0.0774972	0.649146
DTL	-0.871585	6.21e-05
DYNLL1	0.0440416	0.79731
DZIP3	-0.183579	0.676096
E2F8	-0.590339	0.104523
ECT2	-0.724712	0.00402525
EIF2AK3	0.130567	0.555692
EIF3B	0.179358	0.163706
EIF4E	0.111498	0.57375
ELP4	0.192438	0.347275
ESCO2	-0.661847	0.021473
ESPL1	-0.423769	0.0169966
EXTL2	-0.148458	0.519566
EZH2	-0.0252219	0.924688
FAM102B	-0.599296	0.0554177
FAM110A	0.107001	0.578773
FAM72D	-0.863331	0.0648432
FAM83D	-0.114062	0.474838
FARSB	-0.175949	0.298409
FBXO5	-0.797059	0.00154259
FNBP4	-0.471827	0.00796162
FZR1	0.153343	0.300431
G2E3	-0.578372	0.0652688
GAR1	-0.212272	0.18418
GAS2L3	-0.549854	0.036754
GPSM2	-0.621031	0.00390696
GRK6	0.384849	0.101801
GTPBP2	0.172857	0.463169
GTSE1	-0.22375	0.150634
H2AFV	-0.368399	0.0163172
H2AFX	0.158977	0.332195
H2AFZ	-0.243677	0.156339
HASPIN	-0.103294	0.699338
HIST1H2AG	0.0728245	0.930441
HIST1H2BC	-0.711563	0.550918
HIST1H2BD	-0.556968	0.249813
HIST1H3D	-0.178263	0.768618
HIST1H4C	0.32022	0.706067
HJURP	-0.559308	0.00791908
HMGB2	-1.08483	0.00056706
HMMR	-0.548392	0.343432
HNRNPA0	-0.134275	0.339392
HNRNPA1	-0.144223	0.304775
HNRNPA2B1	0.0164442	0.934204
HP1BP3	-0.261253	0.0886755
HYLS1	-0.176917	0.485897
IFT80	-0.472921	0.104928
ILF3	-0.259779	0.0480547
IMMP1L	0.208979	0.435381
INCENP	-0.464724	0.00261584
INTS7	-0.360598	0.0389694
IPO11	-0.670463	0.00109908
IQGAP3	-1.10328	8.53e-05
JPT1	0.746208	0.00014998
KCTD9	-0.753799	0.00025432
KIAA0586	-0.49101	0.21992
KIF11	-1.00261	0.00026607
KIF14	0.103494	0.880827
KIF15	-0.703571	0.0795373
KIF18A	-0.293934	0.619577
KIF18B	-0.646522	0.003496
KIF20A	-0.695259	0.00040007
KIF20B	0.0563047	0.932825
KIF23	-1.25606	7.52e-06
KIF24	-0.233303	0.306294
KIF2C	-0.557711	0.00535827
KIF4A	-0.656319	0.00092843
KMT5A	-0.401999	0.0380516
KNSTRN	-0.436103	0.00824991
KPNA2	0.040245	0.783465
KPNB1	-0.425741	0.00844359
LARP7	-0.166598	0.790326
LBR	-0.0230704	0.911653
LDLR	0.464283	0.0105311
LIAS	-0.960222	0.00099414
LIN9	-0.909866	0.00402378
LMNB1	-1.70052	3.78e-07
LSM3	-0.462077	0.0113375
LSM5	-0.296086	0.117628
MAD2L1	-0.78513	0.00077261
METTL4	-0.538831	0.0246234
MIS18BP1	-0.0623025	0.91867
MKI67	-0.704682	0.00145209
MTF2	-0.78189	0.00068204
MTFR2	-0.22638	0.403888
MXD3	-0.512286	0.0255599
MZT1	-0.475908	0.0350652
NAV2	1.19382	1.18e-05
NCAPD2	-0.530587	0.00371295
NCAPG	-1.46255	5.5e-05
NCAPH	-0.607692	0.00206545
NDC1	-0.297279	0.0825538
NDC80	-1.23206	0.00032618
NDE1	-0.17532	0.35268
NEDD9	-3.44542	0.00201663
NEK2	-0.649641	0.00399804
NFE2L2	-0.494173	0.0322809
NFIA	-1.33918	0.00227156
NOP16	0.433965	0.0214758
NUCKS1	-0.422612	0.0131316
NUDCD2	-0.510048	0.00680291
NUF2	-1.01033	0.00331703
NUMB	-0.181809	0.230492
NUP205	-0.384967	0.00698352
NUP35	-0.226983	0.33506
NUP98	-0.113593	0.426696
NUSAP1	-0.657492	0.00085134
ODF2	0.171539	0.263028
OIP5	-0.199574	0.553876
PARPBP	-0.563262	0.0240734
PCNT	-0.65631	0.00332406
PDS5B	-0.622293	0.00770644
PGAP2	-0.17853	0.258117
PGP	0.659915	0.00164585
PHF19	-0.401376	0.17449
PIF1	-0.791825	0.00704146
PIM1	-0.81368	0.00322991
PIMREG	-0.274215	0.195561
PLK1	0.0227785	0.926704
PLK4	-0.787147	0.00693175
POC5	-0.23457	0.322486
POLE	-0.238765	0.0942253
PPP2R5C	-0.51175	0.0081402
PRC1	-0.82042	0.00021207
PRR11	-0.598597	0.00291497
PSRC1	-0.399864	0.0546693
PTGES3	-0.0734876	0.605935
PTP4A1	-0.54007	0.00249089
PTTG1	0.26804	0.0963574
RACGAP1	-0.449039	0.0103257
RAD21	-1.00253	2.27e-05
RAD54L	-0.668114	0.00108517
RANGAP1	0.495837	0.00588209
REEP4	-0.0402643	0.814939
REXO5	-1.06358	0.00035695
RFWD3	-0.330408	0.0211509
RNF26	0.372784	0.0672342
RNFT2	0.549419	0.306494
RRM2	-1.04386	2.04e-05
RSBN1	-0.261182	0.359344
SCLT1	-0.377437	0.151951
SF3B3	-0.231869	0.14549
SFPQ	-0.469627	0.0105629
SGO1	-0.844965	0.0114031
SGO2	0.253568	0.793628
SKA1	-0.609178	0.0184857
SKA2	-0.822686	0.00014889
SLC25A40	-0.163347	0.46398
SLC7A11	-2.72479	0.044756
SMAD3	-0.545667	0.196315
SMC3	-0.876151	0.188714
SMC4	-0.244866	0.673066
SMCHD1	-1.07292	0.00053763
SMIM14	0.0801985	0.740345
SPAG5	-0.279793	0.0855433
SPC25	-0.507826	0.0293579
SS18	-0.270051	0.172471
STIL	-0.70728	0.00215857
STK17B	-0.482142	0.0590336
SUN2	0.18488	0.263517
TACC3	0.0476931	0.824425
TAF15	-0.214234	0.183865
TAF5	-0.39929	0.137348
TCERG1	-0.350291	0.138244
TGIF1	-0.346177	0.0217138
TICRR	-0.298531	0.0658623
TMX2	0.566131	0.00183021
TOMM40	0.0665675	0.679117
TOP2A	-0.747689	0.00141295
TOR1AIP1	-0.176608	0.323505
TPX2	-0.555115	0.00145209
TROAP	-0.301613	0.096152
TTF2	-0.362045	0.0768257
TTK	-0.828626	0.00970158
TUBA1C	-0.0761838	0.613466
TXNRD1	-0.173155	0.305236
UBE2C	-0.0842326	0.636621
UBE2S	0.165154	0.485689
UBE2T	-0.565917	0.00931204
USP1	-1.03564	0.00043961
USP13	-0.449055	0.0327482
WEE1	-0.846832	0.00027986
ZFAND3	-0.139764	0.362251
ZGRF1	-0.415137	0.418309
ZNF165	-1.42133	0.00757274
